# Supplementary material for: Systematic mapping of two component response regulators to gene targets in a model sulfate reducing bacterium
Source: Genome Biol. 2011 Oct 12;12(10):R99. doi: 10.1186/gb-2011-12-10-r99 (PMC3333781; doi:10.1186/gb-2011-12-10-r99)
Supplement: Additional file 1 — Tables S1 to S12. Table S1: list of D. vulgaris response regulators with DNA-binding domains. Table S2: primers used to amplify substrates for EMSAs for identifying positive control target, and primers for qPCR. Table S3: binding conditions for DAP reactions, and fold enrichment of target as determined by qPCR. Table S4: the top 20 peaks obtained by DAP-chip for 27 response regulators. Table S5: DAP-chip gene targets that are regulated by two component systems (from Figures 4, 5 and 6). Table S6: EMSA substrates used to validate the binding site motifs. Table S7: sequences used to build the DAP-chip target-based motif Weblogo images in Figure 8. Table S8: scan of the DAP-chip hit list for other hits having the motif, and scans of the D. vulgaris genome for other upstream regions with the motif. Table S9: sequences used to build the ortholog-based motif Weblogo images in Figure 8. Table S10: predicted sigma54-regulated promoters of D. vulgaris among the RR gene targets. Table S11: primers used for cloning the response regulator genes into E. coli. Table S12: primers used for making RFP reporter constructs. [file gb-2011-12-10-r99-S1.XLS]

## Sheet: Table S1
Table S1. List of D. vulgaris response regulators with DNA-binding domains
DVU#	VIMSS #	Gene Names	Cognate HK	RR domains	RR size (aa)
LytR family
0596	209540	lytR	DVU0597	REC-LytR	257
0749	206175			REC-LytR	309
NarL family
2577	208074			REC-HTH	216
2675	208174			REC-HTH	227
A0137b	408388		DVUA0138	REC-HTH	215
OmpR family
1083	206518	phoB	DVU0013a	REC-wHTH	229
2588	208087	trcR	DVU2587	REC-wHTH	226
NtrC family of sigma54-dependent RRs
0110	209040	ntrC	DVU0109	REC-AAA-DBD	476
0118	209048	ntrC	DVU0119	REC-AAA-DBD	454
0539	209478		DVU0540	REC-AAA-DBD	467
0619c	209565			REC-AAA-DBD	479
0621	209567		DVU0622	REC-AAA-DBD	465
0653	206074			REC-AAA-DBD	561
0679	206103	luxO	DVU0680	REC-AAA-DBD	488
0744	206170		DVU0743	REC-PAS-AAA-DBD	569
0804	206230		DVU0803	REC-AAA-DBD	490
0946	206378		DVU0945	REC-AAA-DBD	476
1063	206497	flrC		REC-AAA-DBD	479
1156	408309		DVU1157	REC-AAA-DBD	479
1419	206862		DVU1418	REC-AAA-DBD	459
2114	207590			REC-AAA-DBD	462
2394	207885	ntrC1	DVU2395	REC-AAA-DBD	463
2934	208444	ntrX	DVU2931	REC-AAA-DBD	472
3023	208537		DVU3022	REC-AAA-DBD	474
3220	208742		DVU3221	REC-AAA-DBD	459
3305	208832		DVU3304	REC-AAA-DBD	451
3334	208860		DVU3335	REC-AAA-DBD	449
3381	208909	ntrC	DVU3382	REC-AAA-DBD	459
A0057	209666			REC-AAA-DBD	476
Abbr: REC = receiver domain; DBD = DNA binding domain; AAA = sigma 54 interaction domain; PAS = PAS domain; LytR = LytR DNA binding domain of the LytR family; HTH = helix-turn-helix type of DBD; wHTH = winged helix DNA binding domain
a DVU1083 does not have a cognate HK, but we have shown by phosphotransfer assays that DVU0013 is the cognate HK (unpublished data)
b Gene # starting with A are encoded on the D. vulgaris native plasmid pDV1
cDVU0619 was the only protein that could not be expressed or purified. It has been classified as a truncated protein in Galperin's census [1], but we could not detect any truncations in the amino acid sequence , and transcripts are detected in published gene expression studies in D. vulgaris.

## Sheet: Table S2
Table S2. Primers used to amplify substrates for EMSAs for identifying positive control target, and primers for qPCR
		Range	Primer name	Primer sequence
Gene DVU#	Substrate size (bp)
0540	403	-350 to +52	540-F	5' TCC AAG GCT TTG TCC GAC TGG 3'
			540-R	5' Biotin-AGC GAA TAA GGC TTG TGG CGG 3'
0624	288	-271 to + 17	624-F2	5' GAC GAT TCT CCA AGA GGC GTC G3'
			624-R	5' Biotin-GCT CTT CTC CTC AGA CAT TAC CGC 3'
0943	391	-332 to -2	943-F	5' GTG CGC TGT CTG CTT CGA ATA CG 3'
			943-R	5' biotin-GT TCC CTC CTT GCT GAC ATG TGG 3'
1083	201	-200 to -27	phoB-F	5' Biotin-GTG AGC CGC GAG ATA CAC ATC TC -3'
			phoB-R	5' Biotin-CGA CAT TCT ACG CCA CAG AGT GAC -3'
1418	265	-251to +13	1418-F	5' GCC GTC CTT TTC CTT CAC ATG AGG 3'
			1418-R	5'-biotin-GTC GGC GAT TTC CAT GAA GAC TCC -3'
3303	351	-333 to +17	3303-F	5' GTC TTG CCG GGT TTC AAG CGA 3'
			3303-R	5' Biotin-C CTG CTC TGG TGT TGC ATT ATG CAG
3339.1	418	-421 to -3	kdpF-F	5' GTG AAG CCG TGC GTG TCT ATC ATG 3'
			kdpF-R	5' biotin-G GCA TCT CCT TGC ATG TTG TGC 3'
3384	353	-333 to +19	zraP-F	5' CAG GGG GCA GTC GTC CAT 3'
			zraP-R	5' biotin-GCG ATG CGC TTG CTG TTC ATG 3'
0123	360	-350 to +9	123-F	5' GTG TTC CGG CGA GAT TCC GC 3'
			123-R	5'-biotin T CTG GGA CAT GGG ACA CTC CTG 3'
0599	231	-231 to -1	F-cstA2	5' Biotin-GTC CAA CAG CGG CGA AGG 3'
			R-cstA2	5' GAA TCC CTC CTT CAT AAC CAT GCG TAA TGG 3'
0677	416	-397 to +18	677-F	5' TCG GCC TCT CGC GCT TC 3'
			677-R	5' biotin-GGATGGCTCGACGTTTCATGTGC 3'
0805	238	-218 to +19	805-F	5' CTC TAT GCC ATG CTG CGC AAG 3'
			805-R	5' biotin-CGCGTCAGTTCAGACAGCATGG 3'
DORF39640	260	-324 to -64	2116-F-550	5' CCG CGT CGA GGA ACA GTG AG 3'
			2116-R-II	5' Biotin-AACCCTCATGCCAAACGCGATC 3'
2405	157	-430 to -274	F-2406	5' Biotin-GT GGT CTC CCA TGC CTT CAC AAG 3'
			R2-2406	5' TGATGCACCAGCAGAGACCG3'
3025	348	-340 to +7	3025-F	5' CAG ACA GCC ACC CGG TAG G 3'
			3025-R	5' biotin-CT TGG CCA TTT ACG ATC TCC TTT TTC TGC 3'
0132	354	-348 to +5	132-F	5' GAT TGC GGG CTA CAT CTG GCA AG 3'
			132-R	5' Biotin-CAGCATCGCAAGCAGGATGAGC 3'
1032	253	-231 to + 21	1032-F	5' CAT CAT GCC GGG ATG AGC TTG TG 3'
			1032-R	5' Biotin-GATGCTCGCTACGAATCTTCATGGC 3'
1164	341	-332 to +8	1164-F	5' CTT TCT CCA CAT CGA CCC CGT C 3'
			1164-R	5' Biotin-G CTT CCC ATG GTG ATT CCT CCG 3'
1231	371	-361 to +9	amt-F	5' CCG AGA AGA GTG AGA CCG TTG C 3'
			amt-R	5' Biotin-C CGC GTT CAT AAG ACC TCC TCG 3'
2917	291	-267 to +44	2917-F	5' CGT TTC ATC TTC GCA CGC CG 3'
			2917-R	5' biotin-GACTCCCGAACAGGCGATGC 3'
A0089	244	-224 to +19	A0089-F	5' GTG TGC CAT TCT GCC TGT GGT 3'
			A0089-R	5' biotin-AGTAAGATTCTGATTGCCATGGCCG 3'
qPCR primers
0013			vicK-F	5' CAT GGG ACC TGC ACG GTT TCA 3’
			vicK-R	5' C GCG CTC TCC GTG TTT CAC 3
0132			132-R-200	5' TTCGGAACCTAGTGTCGCACC 3
0123			123-R-200	5' CTGTTCGGGTACGCAGTCTGAAG 3
0624			624-R-200	5' CGAACCACCGCAAAAACCATCTG 3
0943			943-R-200	5' TCCAGTCGGCGTTGCCTAG 3'
1164			1164-R-200	5' TGCTTGTCGTGTCAGTTGGGG 3'
3025			3025-R-200	5' CTGTAACTATGCTGTAACCTTGGTTTTTCCTCC 3'
3303			3303-R-200	5' GATCGGAATCGCGCTTGGC 3'
3339.1			kdpF-F2	5' CCT CTG GTC CAG CAA TAT GAG GAA AC 3'

## Sheet: Table S3
Table S3. Binding conditions for DAP reactions, and fold enrichment of target as determined by qPCR
RR (DVU#)	Vol of protein (ml)	Reaction vol (ml)	Gene target	Fold enrichment	Primers usedc
			(DVU#)
0110	45	100	0132	8	132-F, 132-R-200
0118	45	100	0123	9.4	123-F, 123-R-200
0539	10	100	0540	6.6	540-F, 540-R
0596	2	100	0599	4	F-cstA2, R-cstA2
0621	10	100	0624	6.5	624-F, 624-R-200
0653	10	100	blind
	25	100	blind
0679	10	100	0677	3	677-F, 677-R
0744	10	100	blind
	40	100	blind
0749	40	100	blind
0804	2	100	0805	25	805-F, 805-R
0946	45a	100	0943	30	943-F, 943-R-200
1083	25b	100	1083	2.8	phoB-F, phoB-R
			0013	5.6	vicK-F. vicK-R
	5	50	1083	2.3	phoB-F, phoB-R
			0013	2.9	vicK-F. vicK-R
	5	50	1083	2.4	phoB-F, phoB-R
			0013	2.4	vicK-F. vicK-R
1063	45	100	1032	7.4	1032-F, 1032-R
1156	10	100	1164	3	1164-F, 1164-R-200
1419	2	100	1418	7.4	1418-F , 1418-R
2114	45	100	2116	7.8	2116-F , 2116-R
2394	5	100	2406	10.7	F-2406 , R-2406
2577	5	100	blind
2588	5	100	blind
2675	0.2	100	blind
	1	100	blind
	5	100	blind
2934	1	50	2917	9.4	2917-F , 2917-R
3023	1	100	3025	8	3025-F , 3025-R-200
3305	55	100	3303	24	3303-F , 3303-R-200
3334	3	50	3339.1	12.8	kdpF-F2 , kdpF-R
3381	20	100	3384	14.6	zraP-F , zraP-R
A0057	2	100	A0089	8.5	A0089-F , A0089-R
A0137	2		blind
	10		blind
a Reaction used 5-6 mg of DNA
b Reaction used 400 ng DNA
All other reactions used 2-3 mg of DNA.
c All primer sequences are in Table S3

## Sheet: Table S4
Table S4: The top 20 peaks obtained by DAP-chip for 27 response regulators.
Peak attributes						Start coordinate mapping						End coordinate mapping
Location	Start	End	Score	Fdr	cutoff_p	Start	offset	genestrand	overlapgene	DVU	Description	End	GeneStrand	Offset	OverlapGene	DVU	Description
sigma 54-dependent RRs
Dvu0110
GENOME	167640	168348	3.01	0	90	167640	-52	-	TRUE	DVU0130	phosphoglycolate phosphatase, putative (TIGR)	168348	+	-113	TRUE	DVU0132	membrane protein, putative (TIGR)
GENOME	626324	627313	3.01	0	90	626324	52	+	FALSE	DVU0558	hypothetical protein (TIGR)	627313	+	-141	TRUE	DVU0561	glycosyl transferase, group 1 family protein (TIGR)
GENOME	2088490	2089108	2.98	0	89	2088490	96	-	FALSE	DVU2007	nuclease, putative (TIGR)	2089108	+	-353	TRUE	DVU2009	conserved domain protein (TIGR)
GENOME	2128823	2129335	2.81	0	84	2128823	-118	-	TRUE	DVU2051	hypothetical protein (TIGR)	2129335	-	97	FALSE	DVU_tRNA-Met-4	tRNA-Met (NCBI)
GENOME	1116644	1117085	2.71	0	81	1116644	-8	-	TRUE	DVU1013	type I secretion outer membrane protein, TolC family (TIGR)	1117085	+	-31	TRUE	DVU1017	ABC transporter, ATP-binding protein/permease protein (TIGR)
GENOME	1245441	1246152	2.61	0	78	1245441	-250	+	TRUE	DVU1150	conserved hypothetical protein (TIGR)	1246152	+	-61	TRUE	DVU1152	hypothetical protein (TIGR)
GENOME	417782	418211	2.54	0	76	417782	60	+	FALSE	DVU0368	hypothetical protein (TIGR)	418211		201	FALSE
GENOME	1259817	1261180	2.54	0	76	1259817	-16	+	TRUE	DVU1167	hypothetical protein (TIGR)	1261180	-	-2269	TRUE	DVU1169	methyl-accepting chemotaxis protein (TIGR)
GENOME	2943671	2944673	2.54	0	76	2943671	-20	+	TRUE	DVU2839	conserved hypothetical protein (TIGR)	2944673	-	-312	TRUE	DVU2840	conserved hypothetical protein (TIGR)
GENOME	3461195	3461583	2.54	0	76	3461195	29	-	FALSE	DVU3284	L-lactate permease (TIGR)	3461583	-	8	FALSE	DVU3286	hypothetical protein (TIGR)
GENOME	1246341	1247352	2.41	0	72	1246341	-250	+	TRUE	DVU1152	hypothetical protein (TIGR)	1247352	-	45	FALSE	DVU1155	hypothetical protein (TIGR)
GENOME	745628	746452	2.44	0.0075188	73	745628	-16	+	TRUE	DVU0672	hypothetical protein (TIGR)	746452	+	-121	TRUE	DVU0674	ABC transporter, permease protein, His/Glu/Gln/Arg/opine family (TIGR)
GENOME	624373	624861	2.41	0.0233918	72	624373	-40	+	TRUE	DVU0555	hypothetical protein (TIGR)	624861	+	11	FALSE	DVU0557	ISDvu3, transposase OrfB, authentic point mutation (TIGR)
GENOME	1242867	1243246	2.41	0.0233918	72	1242867	-1030	+	TRUE	DVU1147	alginate o-acetyltransferase AlgI, putative (TIGR)	1243246	+	-28	TRUE	DVU1148	conserved hypothetical protein (TIGR)
GENOME	2766371	2768315	2.31	0.0263158	69	2766371	69	-	FALSE	DVU2650	hypothetical protein (TIGR)	2768315	+	47	FALSE	DVU2655	D-alanyl-D-alanine carboxypeptidase family protein (TIGR)
GENOME	2280581	2280854	2.34	0.0287081	70	2280581	152	+	FALSE	DVU2182	hypothetical protein (TIGR)	2280854	+	31	FALSE	DVU2183	hypothetical protein (TIGR)
PLASMID	175455	175795	2.18	0.0287081	70	175455				DVUA0135	CRISPR associated protein	175795				CRISPR
PLASMID	22042	22779	2.11	0.0350877	68	22042				DVUA0017	hypothetical protein	22779				DVUA0019	Type II DNA modification methyltransferase
GENOME	2127863	2128662	2.31	0.0438597	69	2127863	-1078	-	TRUE	DVU2051	hypothetical protein (TIGR)	2128662	-	-279	TRUE	DVU2051	hypothetical protein (TIGR)
GENOME	2281165	2281740	2.27	0.0526316	68	2281165	-280	+	TRUE	DVU2183	hypothetical protein (TIGR)	2281740	-	-129	TRUE	DVU2184	DNA-binding domain, excisionase family (TIGR)
Dvu0118
GENOME	152043	152196	2.67	0	90	152043	201		FALSE			152196	-	-1215	TRUE	DVU0118	sigma-54 dependent transcriptional regulator/response regulator (TIGR)
GENOME	157622	158318	2.67	0	90	157622	-153	-	TRUE	DVU0123	membrane protein, putative (TIGR)	158318	+	-105	TRUE	DVU0125	hypothetical protein (TIGR)
GENOME	842675	842772	2.16	0	73	842675	201		FALSE			842772	-	-1745	TRUE	DVU0751	amino acid ABC transporter, permease protein, His/Glu/Gln/Arg/opine family (TIGR)
GENOME	153347	153413	1.69	0	57	153347	-64	-	TRUE	DVU0118	sigma-54 dependent transcriptional regulator/response regulator (TIGR)	153413	-	2	FALSE	DVU0118	sigma-54 dependent transcriptional regulator/response regulator (TIGR)
GENOME	309906	310027	1.3	0	44	309906	-8	+	TRUE	DVU0268	hypothetical protein (TIGR)	310027	+	199	FALSE	DVU0269	transcriptional regulator, rrf2 protein, putative (TIGR)
GENOME	1241657	1242766	1.24	0	42	1241657	180	+	FALSE	DVU1147	alginate o-acetyltransferase AlgI, putative (TIGR)	1242766	+	-929	TRUE	DVU1147	alginate o-acetyltransferase AlgI, putative (TIGR)
GENOME	2093714	2094453	1.24	0	42	2093714	-48	+	TRUE	DVU2015	hypothetical protein (TIGR)	2094453	-	-192	TRUE	DVU2016	GGDEF domain protein (TIGR)
GENOME	2280585	2281484	1.24	0	42	2280585	148	+	FALSE	DVU2182	hypothetical protein (TIGR)	2281484	+	-599	TRUE	DVU2183	hypothetical protein (TIGR)
GENOME	2078383	2080129	1.13	0	38	2078383	201		FALSE			2080129	+	-569	TRUE	DVU1999	sulfate transporter family protein (TIGR)
GENOME	2270660	2272730	1.13	0	38	2270660	-247	-	TRUE	DVU2174	hypothetical protein (TIGR)	2272730	-	-3018	TRUE	DVU2175	adenine specific DNA methyltransferase, putative (TIGR)
GENOME	1718577	1719920	1.04	0	35	1718577	201		FALSE			1719920	+	31	FALSE	DVU1639	conserved domain protein (TIGR)
GENOME	623255	623594	1.27	0.0105263	43	623255	-118	-	TRUE	DVU0553	hypothetical protein (TIGR)	623594	+	-239	TRUE	DVU0554	NAD-dependent epimerase/dehydratase family protein (TIGR)
GENOME	1247103	1247360	1.27	0.0105263	43	1247103	159	-	FALSE	DVU1153	hypothetical protein (TIGR)	1247360	-	53	FALSE	DVU1155	hypothetical protein (TIGR)
GENOME	2276454	2277806	1.33	0.0175439	45	2276454	-1213	-	TRUE	DVU2177	hypothetical protein (TIGR)	2277806	-	139	FALSE	DVU2177	hypothetical protein (TIGR)
GENOME	1773631	1773891	1.16	0.0175439	39	1773631	60	-	FALSE	DVU1698	hypothetical protein (TIGR)	1773891	+	47	FALSE	DVU1699	hypothetical protein (TIGR)
GENOME	1724809	1725405	1.24	0.0225564	42	1724809	-14	-	TRUE	DVU1644	permease, putative (TIGR)	1725405	+	-73	TRUE	DVU1646	arsenate reductase (TIGR)
GENOME	2087756	2088091	1.24	0.0225564	42	2087756	-111	-	TRUE	DVU2006	hypothetical protein (TIGR)	2088091	-	-303	TRUE	DVU2007	nuclease, putative (TIGR)
GENOME	2088454	2088803	1.57	0.0263158	53	2088454	60	-	FALSE	DVU2007	nuclease, putative (TIGR)	2088803	+	-48	TRUE	DVU2009	conserved domain protein (TIGR)
GENOME	1817132	1818113	1.39	0.0263158	47	1817132	-790	+	TRUE	DVU1748	conserved hypothetical protein (TIGR)	1818113	+	-1771	TRUE	DVU1748	conserved hypothetical protein (TIGR)
GENOME	152507	153126	1.36	0.0263158	46	152507	-904	-	TRUE	DVU0118	sigma-54 dependent transcriptional regulator/response regulator (TIGR)	153126	-	-285	TRUE	DVU0118	sigma-54 dependent transcriptional regulator/response regulator (TIGR)
Location	Start	End	Score	Fdr	cutoff_p	Start	offset	genestrand	overlapgene	DVU	Desc	End	GeneStrand	Offset	OverlapGene	DVU	Desc
Dvu0539
GENOME	613576	614282	2.48	0	90	613576	-271	-	TRUE	DVU0540	sensor histidine kinase (TIGR)	614282	+	-137	TRUE	DVU0542	universal stress protein family (TIGR)
GENOME	2230391	2231225	2.48	0	90	2230391	-229	-	TRUE	DVU2133	membrane protein, putative (TIGR)	2231225	+	115	FALSE	DVU2135	hypothetical protein (TIGR)
GENOME	3143353	3143584	2.48	0	90	3143353	-1420	+	TRUE	DVU3023	sigma-54 dependent DNA-binding response regulator (TIGR)	3143584	+	31	FALSE	DVU3024	hypothetical protein (TIGR)
GENOME	1035241	1035540	2.43	0	88	1035241	120	+	FALSE	DVU0943	membrane protein, putative (TIGR)	1035540	+	-179	TRUE	DVU0943	membrane protein, putative (TIGR)
GENOME	2556963	2557413	2.4	0	87	2556963	-68	+	TRUE	DVU2452	hypothetical protein (TIGR)	2557413	-	-61	TRUE	DVU2453	hypothetical protein (TIGR)
GENOME	2414869	2416276	1.19	0	43	2414869	148	+	FALSE	DVU2320	3-octaprenyl-4-hydroxybenzoate carboxy-lyase family protein (TIGR)	2416276	+	-1259	TRUE	DVU2320	3-octaprenyl-4-hydroxybenzoate carboxy-lyase family protein (TIGR)
GENOME	1414	1611	0.99	0	36	1414	196	+	FALSE	DVU0002	DNA polymerase III, beta subunit (TIGR)	1611	+	-1	TRUE	DVU0002	DNA polymerase III, beta subunit (TIGR)
GENOME	509378	509567	1.54	0.0175439	56	509378	-1085	+	TRUE	DVU0448	GDP-mannose 4,6-dehydratase (TIGR)	509567	-	-4400	TRUE	DVU0449	sensor/response regulator (TIGR)
GENOME	1034389	1034912	1.68	0.0263158	61	1034389	104	+	FALSE	DVU0942	ferric uptake regulator (Dmitry Rodionov)	1034912	+	-419	TRUE	DVU0942	ferric uptake regulator (Dmitry Rodionov)
GENOME	133187	133332	1.16	0.0263158	42	133187	-1840	+	TRUE	DVU0100	TonB-dependent receptor (TIGR)	133332	+	75	FALSE	DVU0101	methlytransferase, UbiE/COQ5 family (TIGR)
GENOME	423291	423852	1.16	0.0263158	42	423291	93	-	FALSE	DVU0373	CoA-binding domain protein (TIGR)	423852	-	-2049	TRUE	DVU0374	pyruvate ferredoxin/flavodoxin oxidoreductase family protein (TIGR)
GENOME	3461386	3461487	1.9	0.0526316	69	3461386	-25	-	TRUE	DVU3285	hypothetical protein (TIGR)	3461487	-	76	FALSE	DVU3285	hypothetical protein (TIGR)
GENOME	1758773	1758938	1.19	0.0601504	43	1758773	-85	-	TRUE	DVU1680	inositol-1-monophosphatase (TIGR)	1758938	-	80	FALSE	DVU1680	inositol-1-monophosphatase (TIGR)
GENOME	1969590	1970033	1.19	0.0601504	43	1969590	201		FALSE			1970033		201	FALSE
GENOME	2280557	2280726	1.19	0.0601504	43	2280557	176	+	FALSE	DVU2182	hypothetical protein (TIGR)	2280726	+	7	FALSE	DVU2182	hypothetical protein (TIGR)
GENOME	309770	309979	1.1	0.0701754	40	309770	116	-	FALSE	DVU0266	hypothetical protein (TIGR)	309979	+	-81	TRUE	DVU0268	hypothetical protein (TIGR)
GENOME	761066	761319	1.16	0.0723684	42	761066	156	+	FALSE	DVU0687	aldehyde:ferredoxin oxidoreductase, tungsten-containing, putative (TIGR)	761319	+	-97	TRUE	DVU0687	aldehyde:ferredoxin oxidoreductase, tungsten-containing, putative (TIGR)
GENOME	3484529	3484646	1.13	0.0818713	41	3484529	201		FALSE			3484646	-	37	FALSE	DVU_tRNA-Arg-6	tRNA-Arg (NCBI)
GENOME	2088502	2089116	1.21	0.0921053	44	2088502	108	-	FALSE	DVU2007	nuclease, putative (TIGR)	2089116	+	-361	TRUE	DVU2009	conserved domain protein (TIGR)
GENOME	1817072	1817421	1.05	0.105263	38	1817072	-730	+	TRUE	DVU1748	conserved hypothetical protein (TIGR)	1817421	+	-1079	TRUE	DVU1748	conserved hypothetical protein (TIGR)
Dvu0621
GENOME	690521	691281	2.11	0	90	690521	-208	-	TRUE	DVU0622	sensor histidine kinase/response regulator (TIGR)	691281	+	-209	TRUE	DVU0624	NapC/NirT cytochrome c family protein (TIGR)
GENOME	2270067	2270922	2.11	0	90	2270067	-76	+	TRUE	DVU2173	hypothetical protein (TIGR)	2270922	-	15	FALSE	DVU2174	hypothetical protein (TIGR)
GENOME	3557597	3558455	2.11	0	90	3557597	-173	-	TRUE	DVU3382	sensor protein ZraS (TIGR)	3558455	+	-93	TRUE	DVU3384	zinc resistance-associated protein (TIGR)
GENOME	3143323	3143436	2.09	0	89	3143323	-1390	+	TRUE	DVU3023	sigma-54 dependent DNA-binding response regulator (TIGR)	3143436	+	179	FALSE	DVU3024	hypothetical protein (TIGR)
GENOME	1243118	1243359	1.88	0	80	1243118	100	+	FALSE	DVU1148	conserved hypothetical protein (TIGR)	1243359	+	-141	TRUE	DVU1148	conserved hypothetical protein (TIGR)
GENOME	745675	745813	1.55	0	66	745675	-63	+	TRUE	DVU0672	hypothetical protein (TIGR)	745813		201	FALSE
GENOME	2280641	2281334	1.43	0	61	2280641	92	+	FALSE	DVU2182	hypothetical protein (TIGR)	2281334	+	-449	TRUE	DVU2183	hypothetical protein (TIGR)
GENOME	1816982	1817361	1.92	0.0263158	82	1816982	-640	+	TRUE	DVU1748	conserved hypothetical protein (TIGR)	1817361	+	-1019	TRUE	DVU1748	conserved hypothetical protein (TIGR)
GENOME	1643800	1644029	1.76	0.0350877	75	1643800	-364	-	TRUE	DVU1562	HAMP domain protein (TIGR)	1644029	-	-135	TRUE	DVU1562	HAMP domain protein (TIGR)
GENOME	2078491	2078708	1.64	0.0394737	70	2078491	201		FALSE			2078708	-	-44	TRUE	DVU1997	hypothetical protein (TIGR)
GENOME	1260321	1260570	1.36	0.0877193	58	1260321	-520	+	TRUE	DVU1167	hypothetical protein (TIGR)	1260570	-	-367	TRUE	DVU1168	hypothetical protein (TIGR)
GENOME	333585	333830	1.55	0.0964912	66	333585	88	-	FALSE	DVU0287	hypothetical protein (TIGR)	333830	-	50	FALSE	DVU0288	hypothetical protein (TIGR)
GENOME	2077434	2077682	1.55	0.0964912	66	2077434	-250	+	TRUE	DVU1996	quaternary ammonium compound-resistance protein QacC, putative (TIGR)	2077682		201	FALSE
GENOME	626648	626757	1.52	0.0977444	65	626648	-8	+	TRUE	DVU0560	conserved domain protein (TIGR)	626757	+	-204	TRUE	DVU0560	conserved domain protein (TIGR)
GENOME	2087974	2088651	1.45	0.105263	62	2087974	107	-	FALSE	DVU2006	hypothetical protein (TIGR)	2088651	-	-101	TRUE	DVU2008	hypothetical protein (TIGR)
GENOME	2094194	2094574	1.38	0.105263	59	2094194	-451	-	TRUE	DVU2016	GGDEF domain protein (TIGR)	2094574	-	-71	TRUE	DVU2016	GGDEF domain protein (TIGR)
GENOME	1215059	1215440	1.43	0.144737	61	1215059	52	+	FALSE	DVU1109	ATPase domain protein (TIGR)	1215440	+	-329	TRUE	DVU1109	ATPase domain protein (TIGR)
GENOME	418098	418331	1.34	0.201754	57	418098	-20	+	TRUE	DVU0369	hypothetical protein (TIGR)	418331	-	-80	TRUE	DVU0370	hypothetical protein (TIGR)
GENOME	626920	627531	1.34	0.201754	57	626920	-280	+	TRUE	DVU0560	conserved domain protein (TIGR)	627531	+	-359	TRUE	DVU0561	glycosyl transferase, group 1 family protein (TIGR)
GENOME	1242237	1242616	1.34	0.201754	57	1242237	-400	+	TRUE	DVU1147	alginate o-acetyltransferase AlgI, putative (TIGR)	1242616	+	-779	TRUE	DVU1147	alginate o-acetyltransferase AlgI, putative (TIGR)
Location	Start	End	Score	Fdr	cutoff_p	Start	offset	genestrand	overlapgene	DVU	Desc	End	GeneStrand	Offset	OverlapGene	DVU	Desc
Dvu0653 (blind)
I (low protein conc)
GENOME	724049	724218	3.65	0	61	724049	-700	+	TRUE	DVU0652	chemotaxis protein CheV (TIGR)	724218	+	-869	TRUE	DVU0652	chemotaxis protein CheV (TIGR)
GENOME	680421	680514	3.41	0	57	680421	-71	-	TRUE	DVU0610	conserved hypothetical protein (TIGR)	680514	-	22	FALSE	DVU0610	conserved hypothetical protein (TIGR)
GENOME	965898	966027	3.41	0	57	965898	-105	-	TRUE	DVU0873	translation elongation factor Ts (TIGR)	966027	-	24	FALSE	DVU0873	translation elongation factor Ts (TIGR)
GENOME	1580908	1581006	3.29	0	55	1580908	44	-	FALSE	DVU1505	holin, putative (TIGR)	1581006	-	142	FALSE	DVU1505	holin, putative (TIGR)
GENOME	2743392	2743501	3.29	0	55	2743392	156	+	FALSE	DVU2624	hypothetical protein (TIGR)	2743501	+	47	FALSE	DVU2624	hypothetical protein (TIGR)
GENOME	1731438	1731577	3.17	0	53	1731438	-304	-	TRUE	DVU1650	conserved hypothetical protein (TIGR)	1731577	-	-165	TRUE	DVU1650	conserved hypothetical protein (TIGR)
GENOME	2688419	2688618	3.17	0	53	2688419	-220	+	TRUE	DVU2575	peptidase, M20/M25/M40 family (TIGR)	2688618	+	-419	TRUE	DVU2575	peptidase, M20/M25/M40 family (TIGR)
GENOME	3196586	3196699	3.17	0	53	3196586	22	-	FALSE	DVU3062	sensor histidine kinase/response regulator (TIGR)	3196699	-	135	FALSE	DVU3062	sensor histidine kinase/response regulator (TIGR)
GENOME	568789	568882	3.11	0	52	568789	107	-	FALSE	DVU0497	hypothetical protein (TIGR)	568882	-	200	FALSE	DVU0497	hypothetical protein (TIGR)
GENOME	1320302	1320463	3.11	0	52	1320302	24	+	FALSE	DVU1233	protein-P-II uridylyltransferase, putative (TIGR)	1320463	+	-137	TRUE	DVU1233	protein-P-II uridylyltransferase, putative (TIGR)
GENOME	2475558	2475699	3.11	0	52	2475558	56	+	FALSE	DVU2378	transcriptional regulator, AraC family (TIGR)	2475699	+	-85	TRUE	DVU2378	transcriptional regulator, AraC family (TIGR)
GENOME	2789273	2789380	3.11	0	52	2789273	190	+	FALSE	DVU2678	RNA pseudouridine synthase family protein (TIGR)	2789380	+	83	FALSE	DVU2678	RNA pseudouridine synthase family protein (TIGR)
GENOME	2615455	2615621	3.05	0	51	2615455	-181	-	TRUE	DVU2503	UDP-N-acetylmuramate--alanine ligase (TIGR)	2615621	-	-15	TRUE	DVU2503	UDP-N-acetylmuramate--alanine ligase (TIGR)
GENOME	2479405	2479538	2.99	0	50	2479405	40	+	FALSE	DVU2380	ABC transporter, ATP-binding protein (TIGR)	2479538	+	-93	TRUE	DVU2380	ABC transporter, ATP-binding protein (TIGR)
GENOME	3254886	3255011	2.99	0	50	3254886	16	+	FALSE	DVU3107	cytochrome c family protein (TIGR)	3255011	+	-109	TRUE	DVU3107	cytochrome c family protein (TIGR)
GENOME	724259	725239	2.93	0	49	724259	-910	+	TRUE	DVU0652	chemotaxis protein CheV (TIGR)	725239	-	-1356	TRUE	DVU0653	sigma-54 dependent transcriptional regulator, putative/response regulator (TIGR)
GENOME	2249193	2249418	2.93	0	49	2249193	-64	-	TRUE	DVU2149	conserved hypothetical protein (TIGR)	2249418	-	161	FALSE	DVU2149	conserved hypothetical protein (TIGR)
PLASMID	106266	106387	2.69	0	49	106266				DVUA0080	glycosyltransferase	106387
GENOME	949276	949409	2.87	0.00809717	48	949276	201		FALSE			949409	-	-1442	TRUE	DVU0859	hypothetical protein (TIGR)
GENOME	1947341	1947448	2.87	0.00809717	48	1947341	84	-	FALSE	DVU1878	threonine aldolase, low-specificity (TIGR)	1947448	-	191	FALSE	DVU1878	threonine aldolase, low-specificity (TIGR)
II (high protein conc)
GENOME	724049	725209	2.46	0	90	724049	-700	+	TRUE	DVU0652	chemotaxis protein CheV (TIGR)	725209	-	-1386	TRUE	DVU0653	sigma-54 dependent transcriptional regulator, putative/response regulator (TIGR)
GENOME	2217507	2217796	1.83	0	67	2217507	-130	+	TRUE	DVU2122	type II/IV secretion system protein (TIGR)	2217796	+	-419	TRUE	DVU2122	type II/IV secretion system protein (TIGR)
GENOME	286597	286698	1.42	0	52	286597	201		FALSE			286698	-	-176	TRUE	DVU0252	hypothetical protein (TIGR)
GENOME	42247	42348	1.37	0	50	42247	201		FALSE			42348	-	-394	TRUE	DVU0036	hypothetical protein (TIGR)
GENOME	773155	773312	1.37	0	50	773155	-71	-	TRUE	DVU0697	mannose-1-phosphate guanylyltransferase/mannose-6-phosphate isomerase (TIGR)	773312	-	86	FALSE	DVU0697	mannose-1-phosphate guanylyltransferase/mannose-6-phosphate isomerase (TIGR)
GENOME	627072	627281	1.31	0	48	627072	100	+	FALSE	DVU0561	glycosyl transferase, group 1 family protein (TIGR)	627281	+	-109	TRUE	DVU0561	glycosyl transferase, group 1 family protein (TIGR)
GENOME	2076220	2077117	1.31	0	48	2076220	36	+	FALSE	DVU1995	anti-anti-sigma factor (TIGR)	2077117	+	67	FALSE	DVU1996	quaternary ammonium compound-resistance protein QacC, putative (TIGR)
GENOME	2280645	2280822	1.31	0	48	2280645	88	+	FALSE	DVU2182	hypothetical protein (TIGR)	2280822	+	63	FALSE	DVU2183	hypothetical protein (TIGR)
GENOME	1257642	1257851	1.23	0	45	1257642	168	+	FALSE	DVU1165	NADH respiratory dehydrogenase (Regina ONeil)	1257851	+	-41	TRUE	DVU1165	NADH respiratory dehydrogenase (Regina ONeil)
GENOME	1243017	1243397	1.2	0	44	1243017	-1180	+	TRUE	DVU1147	alginate o-acetyltransferase AlgI, putative (TIGR)	1243397	+	-179	TRUE	DVU1148	conserved hypothetical protein (TIGR)
GENOME	626228	627061	1.18	0	43	626228	148	+	FALSE	DVU0558	hypothetical protein (TIGR)	627061	+	111	FALSE	DVU0561	glycosyl transferase, group 1 family protein (TIGR)
GENOME	1773114	1775134	1.18	0	43	1773114	-457	-	TRUE	DVU1698	hypothetical protein (TIGR)	1775134	+	-809	TRUE	DVU1700	metallo-beta-lactamase family protein (TIGR)
GENOME	1927999	1928318	1.18	0	43	1927999	-1180	+	TRUE	DVU1860	apolipoprotein N-acyltransferase (TIGR)	1928318	+	33	FALSE	DVU1861	peptide chain release factor 2, programmed frameshift (TIGR)
GENOME	1816174	1816347	1.15	0	42	1816174	168	+	FALSE	DVU1748	conserved hypothetical protein (TIGR)	1816347	+	-5	TRUE	DVU1748	conserved hypothetical protein (TIGR)
GENOME	3527109	3527365	1.15	0	42	3527109	-460	+	TRUE	DVU3355	SPFH domain/Band 7 family protein (TIGR)	3527365	+	87	FALSE	DVU3356	NAD-dependent epimerase/dehydratase family protein (TIGR)
GENOME	3450053	3450438	1.26	0.0075188	46	3450053	201		FALSE			3450438	-	-414	TRUE	DVU3272	TPR domain protein (TIGR)
GENOME	2363628	2363790	1.29	0.00877193	47	2363628	-47	+	TRUE	DVU2273	hypothetical protein (TIGR)	2363790	+	-209	TRUE	DVU2273	hypothetical protein (TIGR)
GENOME	359422	359567	1.12	0.0105263	41	359422	-140	-	TRUE	DVU0313	flagellar M-ring protein FliF (TIGR)	359567	-	5	FALSE	DVU0313	flagellar M-ring protein FliF (TIGR)
GENOME	2475522	2475699	1.23	0.0131579	45	2475522	92	+	FALSE	DVU2378	transcriptional regulator, AraC family (TIGR)	2475699	+	-85	TRUE	DVU2378	transcriptional regulator, AraC family (TIGR)
GENOME	2918022	2918462	1.1	0.0143541	40	2918022	82	-	FALSE	DVU2813	hypothetical protein (TIGR)	2918462	-	107	FALSE	DVU2814	hypothetical protein (TIGR)
Location	Start	End	Score	Fdr	cutoff_p	Start	offset	genestrand	overlapgene	DVU	Desc	End	GeneStrand	Offset	OverlapGene	DVU	Desc
Dvu0679
GENOME	750272	750940	2.8	0	90	750272	-15	-	TRUE	DVU0677	transglycosylase domain protein (TIGR)	750940	-	-1167	TRUE	DVU0679	sigma-54 dependent transcriptional regulator/response regulator (TIGR)
GENOME	2925228	2925765	2.8	0	90	2925228	-280	+	TRUE	DVU2819	transcriptional regulator, TetR family (TIGR)	2925765	-	-815	TRUE	DVU2820	amidohydrolase family protein (TIGR)
GENOME	2937442	2937535	2.8	0	90	2937442	-970	+	TRUE	DVU2828	site-specific recombinase, phage integrase family (TIGR)	2937535	+	-1063	TRUE	DVU2828	site-specific recombinase, phage integrase family (TIGR)
GENOME	3283777	3284352	2.8	0	90	3283777	-316	-	TRUE	DVU3136	nitroreductase family protein (TIGR)	3284352		201	FALSE
GENOME	1538916	1539055	2.71	0	87	1538916	-742	-	TRUE	DVU1459	conserved domain protein (TIGR)	1539055	-	-603	TRUE	DVU1459	conserved domain protein (TIGR)
GENOME	2176110	2176251	2.68	0	86	2176110	201		FALSE			2176251	-	-1321	TRUE	DVU2086	transcriptional regulator, GntR family (TIGR)
GENOME	1420742	1421046	2.62	0	84	1420742	-157	-	TRUE	DVU1343	periplasmic component of zinc ABC transporter (Dmitry Rodionov)	1421046	-	147	FALSE	DVU1343	periplasmic component of zinc ABC transporter (Dmitry Rodionov)
GENOME	2935423	2935862	2.55	0	82	2935423	-1030	+	TRUE	DVU2827	sigma-54 dependent transcriptional regulator (TIGR)	2935862		201	FALSE
GENOME	1085797	1086154	2.43	0	78	1085797	-610	+	TRUE	DVU0991	conserved hypothetical protein (TIGR)	1086154	+	39	FALSE	DVU0992	chemotaxis protein CheV (TIGR)
GENOME	2694523	2694632	0.53	0	17	2694523	-1290	-	TRUE	Dv23SD	23S ribosomal RNA (NCBI)	2694632	-	-1181	TRUE	Dv23SD	23S ribosomal RNA (NCBI)
GENOME	440891	441060	2.27	0.00657895	73	440891	-580	+	TRUE	DVU0392	aromatic aminotransferase (TIGR)	441060	+	-749	TRUE	DVU0392	aromatic aminotransferase (TIGR)
GENOME	2729551	2729870	2.27	0.00657895	73	2729551	-1309	-	TRUE	DVU2611	conserved hypothetical protein (TIGR)	2729870	-	-990	TRUE	DVU2611	conserved hypothetical protein (TIGR)
GENOME	1982236	1982839	2.3	0.00877193	74	1982236	201		FALSE			1982839	-	-738	TRUE	DVU1907	UDP-glucose 6-dehydrogenase (TIGR)
GENOME	11625	11698	2.34	0.0105263	75	11625	201		FALSE			11698	-	-1263	TRUE	DVU0009	DedA family protein (TIGR)
GENOME	3074341	3074750	2.21	0.0105263	71	3074341	-676	-	TRUE	DVU2968	sensor histidine kinase/response regulator (TIGR)	3074750	-	-267	TRUE	DVU2968	sensor histidine kinase/response regulator (TIGR)
GENOME	3267910	3268109	2.21	0.0105263	71	3267910	-280	+	TRUE	DVU3119	AMP-binding enzyme family protein (TIGR)	3268109	+	-479	TRUE	DVU3119	AMP-binding enzyme family protein (TIGR)
GENOME	502338	502477	2.4	0.0131579	77	502338	-1822	-	TRUE	DVU0444	CBS domain protein (TIGR)	502477	-	-1683	TRUE	DVU0444	CBS domain protein (TIGR)
GENOME	685885	686384	1.9	0.0131579	61	685885	-24	-	TRUE	DVU0619	sigma-54 dependent transcriptional regulator (TIGR)	686384	+	-359	TRUE	DVU0620	endoribonuclease, L-PSP family (TIGR)
GENOME	2640382	2640611	1.78	0.031579	57	2640382	-391	-	TRUE	DVU2529	phosphoglycerate kinase (TIGR)	2640611	-	-162	TRUE	DVU2529	phosphoglycerate kinase (TIGR)
GENOME	326701	326930	1.71	0.0438597	55	326701	-379	-	TRUE	DVU0281	exopolysaccharide biosynthesis protein, putative (TIGR)	326930	-	-150	TRUE	DVU0281	exopolysaccharide biosynthesis protein, putative (TIGR)
Dvu0744 (blind)
I (low conc of protein)
GENOME	757040	757638	2.02	0	90	757040	0	-	TRUE	DVU0682	DNA-binding protein, putative (TIGR)	757638	-	-492	TRUE	DVU0683	hflC protein, putative (TIGR)
GENOME	822406	822796	2.02	0	90	822406	-220	+	TRUE	DVU0735	MOSC domain protein (TIGR)	822796	+	-149	TRUE	DVU0736	phosphoribosylglycinamide formyltransferase (TIGR)
GENOME	832468	833247	1.53	0	68	832468	0	+	TRUE	DVU0744	sigma-54 dependent transcriptional regulator/response regulator (TIGR)	833247	+	-779	TRUE	DVU0744	sigma-54 dependent transcriptional regulator/response regulator (TIGR)
GENOME	833678	834177	1.39	0	62	833678	-1210	+	TRUE	DVU0744	sigma-54 dependent transcriptional regulator/response regulator (TIGR)	834177	+	-1709	TRUE	DVU0744	sigma-54 dependent transcriptional regulator/response regulator (TIGR)
GENOME	2280585	2280882	1.26	0	56	2280585	148	+	FALSE	DVU2182	hypothetical protein (TIGR)	2280882	+	3	FALSE	DVU2183	hypothetical protein (TIGR)
GENOME	2354154	2354311	1.26	0	56	2354154	-44	-	TRUE	DVU2260	ribosomal RNA large subunit methyltransferase J (TIGR)	2354311	+	-57	TRUE	DVU2261	hypothetical protein (TIGR)
GENOME	1228672	1228900	1.24	0	55	1228672	-29	-	TRUE	DVU1123	conserved domain protein (TIGR)	1228900	-	199	FALSE	DVU1123	conserved domain protein (TIGR)
GENOME	1409191	1409703	1.24	0	55	1409191	-760	+	TRUE	DVU1332	selenide, water dikinase, selenocysteine-containing (TIGR)	1409703	+	82	FALSE	DVU1334	trigger factor (TIGR)
GENOME	2898027	2898224	1.24	0	55	2898027	188	+	FALSE	DVU2796	NADH:quinone oxidoreductase subunit RnfA (Shelley Haveman)	2898224	+	-9	TRUE	DVU2796	NADH:quinone oxidoreductase subunit RnfA (Shelley Haveman)
GENOME	565128	565233	1.21	0	54	565128	41	-	FALSE	DVU0495	conserved hypothetical protein (TIGR)	565233	-	146	FALSE	DVU0495	conserved hypothetical protein (TIGR)
GENOME	729423	729592	1.19	0	53	729423	164	+	FALSE	DVU0658	heat shock protein, Hsp20 family (TIGR)	729592	+	-5	TRUE	DVU0658	heat shock protein, Hsp20 family (TIGR)
GENOME	2239577	2240659	1.17	0	52	2239577	-36	+	TRUE	DVU2142	stationary-phase survival protein SurE (TIGR)	2240659	+	83	FALSE	DVU2143	fructose-1,6-bisphosphate aldolase, class II (TIGR)
GENOME	657446	657647	1.08	0	48	657446	144	+	FALSE	DVU0589	molybdopterin-guanine dinucleotide biosynthesis protein B, putative (TIGR)	657647	+	-57	TRUE	DVU0589	molybdopterin-guanine dinucleotide biosynthesis protein B, putative (TIGR)
GENOME	76922	79279	1.06	0	47	76922	188	+	FALSE	DVU0065	hypothetical protein (TIGR)	79279	-	109	FALSE	DVU0067	hypothetical protein (TIGR)
GENOME	246935	248490	1.03	0	46	246935	76	+	FALSE	DVU0201	hypothetical protein (TIGR)	248490	+	-81	TRUE	DVU0204	lipoprotein, putative (TIGR)
GENOME	921027	921324	1.12	0.0175439	50	921027	156	-	FALSE	DVU0829	phosphoenolpyruvate-protein phosphotransferase (TIGR)	921324	-	182	FALSE	DVU0830	phosphocarrier protein HPr (TIGR)
GENOME	2261946	2262399	1.12	0.0175439	50	2261946	-118	-	TRUE	DVU2159	hypothetical protein (TIGR)	2262399	-	-150	TRUE	DVU2160	hypothetical protein (TIGR)
GENOME	2828856	2829180	1.12	0.0175439	50	2828856	-370	+	TRUE	DVU2724	phage baseplate assembly protein V, putative (TIGR)	2829180	-	-320	TRUE	DVU2725	membrane protein, putative (TIGR)
GENOME	3086731	3086976	1.1	0.0242915	49	3086731	184	+	FALSE	DVU2980	CDP-diacylglycerol--serine O-phosphatidyltransferase (TIGR)	3086976	+	-61	TRUE	DVU2980	CDP-diacylglycerol--serine O-phosphatidyltransferase (TIGR)
GENOME	976256	976509	1.01	0.0263158	45	976256	-53	-	TRUE	DVU0885	amidohydrolase family protein (TIGR)	976509	-	200	FALSE	DVU0885	amidohydrolase family protein (TIGR)
II (high conc of protein)
GENOME	822475	822796	5.04	0	74	822475	172	+	FALSE	DVU0736	phosphoribosylglycinamide formyltransferase (TIGR)	822796	+	-149	TRUE	DVU0736	phosphoribosylglycinamide formyltransferase (TIGR)
PLASMID	109526	109635	4.23	0	64	109526						109635					23S ribosomal RNA (NCBI)
GENOME	976412	976505	4.29	0	63	976412	103	-	FALSE	DVU0885	amidohydrolase family protein (TIGR)	976505	-	196	FALSE	DVU0885	amidohydrolase family protein (TIGR)
GENOME	657470	657575	4.16	0	61	657470	120	+	FALSE	DVU0589	molybdopterin-guanine dinucleotide biosynthesis protein B, putative (TIGR)	657575	+	15	FALSE	DVU0589	molybdopterin-guanine dinucleotide biosynthesis protein B, putative (TIGR)
GENOME	757409	757548	4.16	0	61	757409	-721	-	TRUE	DVU0683	hflC protein, putative (TIGR)	757548	-	-582	TRUE	DVU0683	hflC protein, putative (TIGR)
GENOME	2354302	2354375	4.09	0	60	2354302	-48	+	TRUE	DVU2261	hypothetical protein (TIGR)	2354375	+	-121	TRUE	DVU2261	hypothetical protein (TIGR)
GENOME	2525709	2525834	4.09	0	60	2525709	201		FALSE			2525834		201	FALSE
PLASMID	149169	149346	3.96	0	60	149169				DVUA0112	Type III secretion system protein	149346				DVUA0112	Type III secretion system protein
GENOME	731096	731209	3.95	0	58	731096	19	-	FALSE	DVU0659	hypothetical protein (TIGR)	731209	-	132	FALSE	DVU0659	hypothetical protein (TIGR)
GENOME	2257200	2257297	3.95	0	58	2257200	105	-	FALSE	DVU2155	hypothetical protein (TIGR)	2257297	-	-244	TRUE	DVU2156	hypothetical protein (TIGR)
GENOME	2710871	2711016	3.95	0	58	2710871	184	-	FALSE	DVU2586	ABC transporter, ATP-binding protein (TIGR)	2711016	-	-1248	TRUE	DVU2587	sensor histidine kinase (TIGR)
GENOME	328746	328919	3.89	0	57	328746	201		FALSE			328919	-	-1836	TRUE	DVU0283	AhpF family protein/thioredoxin reductase (TIGR)
GENOME	364904	365225	3.89	0	57	364904	192	+	FALSE	DVU0322	enolase (TIGR)	365225	+	-129	TRUE	DVU0322	enolase (TIGR)
GENOME	565132	565217	3.89	0	57	565132	45	-	FALSE	DVU0495	conserved hypothetical protein (TIGR)	565217	-	130	FALSE	DVU0495	conserved hypothetical protein (TIGR)
GENOME	2215154	2215263	3.89	0	57	2215154	196	+	FALSE	DVU2120	hypothetical protein (TIGR)	2215263	+	87	FALSE	DVU2120	hypothetical protein (TIGR)
GENOME	3165051	3165116	3.89	0	57	3165051	183	-	FALSE	DVU3039	conserved hypothetical protein (TIGR)	3165116	-	-108	TRUE	DVU3040	hypothetical protein (TIGR)
GENOME	1440968	1441057	3.82	0	56	1440968	-82	-	TRUE	DVU1361	lipid A disaccharide synthase (TIGR)	1441057	-	7	FALSE	DVU1361	lipid A disaccharide synthase (TIGR)
GENOME	2508137	2508238	3.82	0	56	2508137	-203	-	TRUE	DVU2402	heterodisulfide reductase, A subunit (TIGR)	2508238	-	-102	TRUE	DVU2402	heterodisulfide reductase, A subunit (TIGR)
GENOME	2515529	2515772	3.82	0	56	2515529	-3051	-	TRUE	DVU2412	sensory box histidine kinase (TIGR)	2515772	-	-2808	TRUE	DVU2412	sensory box histidine kinase (TIGR)
GENOME	2687328	2687407	3.82	0	56	2687328	127	-	FALSE	DVU2571	ferrous iron transport protein B (TIGR)	2687407	-	-51	TRUE	DVU2572	ferrous iron transport protein A (Dmitry Rodionov)
Location	Start	End	Score	Fdr	cutoff_p	Start	offset	genestrand	overlapgene	DVU	Desc	End	GeneStrand	Offset	OverlapGene	DVU	Desc
Dvu0804
GENOME	891294	891519	4.04	0	90	891294	128	+	FALSE	DVU0805	hypothetical protein (TIGR)	891519	+	196	FALSE	DVU0806	chemotaxis protein CheY, putative (TIGR)
GENOME	3276968	3277316	4.04	0	90	3276968	64	+	FALSE	DVU3130	hypothetical protein (TIGR)	3277316	+	107	FALSE	DVU3131	transcriptional regulator, putative (TIGR)
GENOME	1817988	1818093	3.68	0	82	1817988	-1646	+	TRUE	DVU1748	conserved hypothetical protein (TIGR)	1818093	+	-1751	TRUE	DVU1748	conserved hypothetical protein (TIGR)
GENOME	2129202	2129331	3.64	0	81	2129202	-36	-	TRUE	DVU_tRNA-Met-4	tRNA-Met (NCBI)	2129331	-	93	FALSE	DVU_tRNA-Met-4	tRNA-Met (NCBI)
GENOME	2088759	2089054	3.46	0	77	2088759	-4	+	TRUE	DVU2009	conserved domain protein (TIGR)	2089054	+	-299	TRUE	DVU2009	conserved domain protein (TIGR)
GENOME	813053	813322	3.19	0	71	813053	152	+	FALSE	DVU0729	hypothetical protein (TIGR)	813322	+	-117	TRUE	DVU0729	hypothetical protein (TIGR)
GENOME	1242657	1243087	3.19	0	71	1242657	-820	+	TRUE	DVU1147	alginate o-acetyltransferase AlgI, putative (TIGR)	1243087	+	131	FALSE	DVU1148	conserved hypothetical protein (TIGR)
GENOME	3516061	3516335	3.05	0	68	3516061	-20	+	TRUE	DVU3340	hypothetical protein (TIGR)	3516335		201	FALSE
GENOME	2280561	2280898	3.01	0	67	2280561	172	+	FALSE	DVU2182	hypothetical protein (TIGR)	2280898	+	-13	TRUE	DVU2183	hypothetical protein (TIGR)
GENOME	2850554	2850829	2.74	0	61	2850554	-157	-	TRUE	DVU2744	high-affinity branched-chain amino acid ABC transporter, perisplasmic amino acid binding protein (TIGR)	2850829	-	118	FALSE	DVU2744	high-affinity branched-chain amino acid ABC transporter, perisplasmic amino acid binding protein (TIGR)
PLASMID	175467	175843	2.45	0	58	175467				DVUA0135	CRISPR associated protein	175843				CRISPR
GENOME	2800524	2800709	2.56	0	57	2800524	36	+	FALSE	DVU2687	hypothetical protein (TIGR)	2800709	+	-149	TRUE	DVU2687	hypothetical protein (TIGR)
GENOME	626308	627321	2.42	0	54	626308	68	+	FALSE	DVU0558	hypothetical protein (TIGR)	627321	+	-149	TRUE	DVU0561	glycosyl transferase, group 1 family protein (TIGR)
GENOME	2694523	2694632	2.16	0	48	2694523	-1290	-	TRUE	Dv23SD	23S ribosomal RNA (NCBI)	2694632	-	-1181	TRUE	Dv23SD	23S ribosomal RNA (NCBI)
GENOME	3248617	3248786	3.1	0.0105263	69	3248617	-1590	-	TRUE	Dv23SE	23S ribosomal RNA (NCBI)	3248786	-	-1421	TRUE	Dv23SE	23S ribosomal RNA (NCBI)
GENOME	298138	298457	2.87	0.0263158	64	298138	-1300	+	TRUE	Dv23SB	23S ribosomal RNA (NCBI)	298457	+	-1619	TRUE	Dv23SB	23S ribosomal RNA (NCBI)
GENOME	2127367	2128872	2.38	0.0350877	53	2127367	-700	+	TRUE	DVU2050	transposase OrfB, IS3 family, degenerate (TIGR)	2128872	-	-69	TRUE	DVU2051	hypothetical protein (TIGR)
GENOME	2074770	2075428	2.34	0.0394737	52	2074770	-193	-	TRUE	DVU1993	cation-transporting ATPase, E1-E2 family (TIGR)	2075428		201	FALSE
GENOME	2943471	2943544	2.83	0.0438597	63	2943471	180	+	FALSE	DVU2839	conserved hypothetical protein (TIGR)	2943544	+	107	FALSE	DVU2839	conserved hypothetical protein (TIGR)
GENOME	417081	417146	2.69	0.0877193	60	417081	-8	+	TRUE	DVU_tRNA-Met-1	tRNA-Met (NCBI)	417146	+	-73	TRUE	DVU_tRNA-Met-1	tRNA-Met (NCBI)
Dvu0946
GENOME	613943	614120	2.64	0	90	613943	80	+	FALSE	DVU0541	lipoprotein, putative (TIGR)	614120	+	25	FALSE	DVU0542	universal stress protein family (TIGR)
GENOME	1034352	1035780	2.64	0	90	1034352	141	+	FALSE	DVU0942	ferric uptake regulator (Dmitry Rodionov)	1035780	+	-419	TRUE	DVU0943	membrane protein, putative (TIGR)
GENOME	2230271	2231549	2.64	0	90	2230271	-349	-	TRUE	DVU2133	membrane protein, putative (TIGR)	2231549	+	-209	TRUE	DVU2135	hypothetical protein (TIGR)
GENOME	2088534	2088779	2.58	0	88	2088534	140	-	FALSE	DVU2007	nuclease, putative (TIGR)	2088779	+	-24	TRUE	DVU2009	conserved domain protein (TIGR)
GENOME	3348128	3348289	1.61	0	55	3348128	-73	-	TRUE	DVU3188	NLP/P60 family protein (TIGR)	3348289	-	88	FALSE	DVU3188	NLP/P60 family protein (TIGR)
GENOME	2951111	2951196	1.58	0	54	2951111	-35	-	TRUE	DVU2849	tail fiber protein, putative (TIGR)	2951196	-	50	FALSE	DVU2849	tail fiber protein, putative (TIGR)
GENOME	1116636	1116849	1.55	0	53	1116636	-16	-	TRUE	DVU1013	type I secretion outer membrane protein, TolC family (TIGR)	1116849	+	-114	TRUE	DVU1015	hypothetical protein (TIGR)
GENOME	1406900	1407524	1.55	0.0263158	53	1406900	72	+	FALSE	DVU1330	ribosomal protein L17 (TIGR)	1407524	+	-9	TRUE	DVU1331	transcriptional regulator, LysR family (TIGR)
GENOME	235526	235749	1.46	0.0394737	50	235526	-120	-	TRUE	DVU0190	hypothetical protein (TIGR)	235749	+	-45	TRUE	DVU0191	conserved hypothetical protein (TIGR)
GENOME	839038	839123	1.46	0.0394737	50	839038	-14	-	TRUE	DVU0748	acetyl-CoA synthetase (TIGR)	839123	-	71	FALSE	DVU0748	acetyl-CoA synthetase (TIGR)
GENOME	1462	1555	1.82	0.0526316	62	1462	148	+	FALSE	DVU0002	DNA polymerase III, beta subunit (TIGR)	1555	+	55	FALSE	DVU0002	DNA polymerase III, beta subunit (TIGR)
GENOME	100271	100336	1.41	0.0679825	48	100271	-18	-	TRUE	DVU0081	sensory box histidine kinase/response regulator (TIGR)	100336	-	47	FALSE	DVU0081	sensory box histidine kinase/response regulator (TIGR)
GENOME	994799	994888	1.41	0.0679825	48	994799	-48	+	TRUE	DVU0903	HD domain protein (TIGR)	994888	+	-137	TRUE	DVU0903	HD domain protein (TIGR)
GENOME	1056389	1056528	1.41	0.0679825	48	1056389	-2074	-	TRUE	DVU0961	conserved hypothetical protein (TIGR)	1056528	-	-1935	TRUE	DVU0961	conserved hypothetical protein (TIGR)
GENOME	1773721	1773891	1.41	0.0679825	48	1773721	150	-	FALSE	DVU1698	hypothetical protein (TIGR)	1773891	+	47	FALSE	DVU1699	hypothetical protein (TIGR)
GENOME	1977191	1977316	1.41	0.0679825	48	1977191	-129	-	TRUE	DVU1902	conserved hypothetical protein (TIGR)	1977316	-	-4	TRUE	DVU1902	conserved hypothetical protein (TIGR)
GENOME	2502755	2503028	1.41	0.0679825	48	2502755	62	-	FALSE	DVU2398	conserved hypothetical protein (TIGR)	2503028	-	-810	TRUE	DVU2399	hydrogenase, putative (TIGR)
GENOME	2810120	2810181	1.41	0.0679825	48	2810120	-8	+	TRUE	DVU2703	hypothetical protein (TIGR)	2810181	+	148	FALSE	DVU2704	conserved hypothetical protein (TIGR)
PLASMID	184072	184133	1.48	0.0679825	48	184072				DVUA0141	hypothetical protein	184133				DVUA0141	hypothetical protein
GENOME	246995	247064	1.38	0.0701754	47	246995	16	+	FALSE	DVU0201	hypothetical protein (TIGR)	247064	+	-53	TRUE	DVU0201	hypothetical protein (TIGR)
Location	Start	End	Score	Fdr	cutoff_p	Start	offset	genestrand	overlapgene	DVU	Desc	End	GeneStrand	Offset	OverlapGene	DVU	Desc
Dvu1063
GENOME	229974	230162	2.38	0	90	229974	47	+	FALSE	DVU0186	conserved hypothetical protein (TIGR)	230162	+	-141	TRUE	DVU0186	conserved hypothetical protein (TIGR)
GENOME	361134	361591	2.38	0	90	361134	201		FALSE			361591	+	-141	TRUE	DVU0318	TPR domain protein (TIGR)
GENOME	456341	456642	2.38	0	90	456341	164	+	FALSE	DVU0408	response regulator/sensory box/GGDEF domain/EAL domain protein (TIGR)	456642	+	-137	TRUE	DVU0408	response regulator/sensory box/GGDEF domain/EAL domain protein (TIGR)
GENOME	490425	490796	2.38	0	90	490425	-580	+	TRUE	DVU0436	transcriptional regulator, TetR family (TIGR)	490796	+	-41	TRUE	DVU0437	efflux transporter, RND family, MFP subunit (TIGR)
GENOME	834218	834589	2.38	0	90	834218	192	+	FALSE	DVU0745	ABC transporter, periplasmic substrate-binding protein (TIGR)	834589	+	-179	TRUE	DVU0745	ABC transporter, periplasmic substrate-binding protein (TIGR)
GENOME	1135128	1135651	2.38	0	90	1135128	-113	-	TRUE	DVU1030	universal stress protein family (TIGR)	1135651	+	-149	TRUE	DVU1032	hypothetical protein (TIGR)
GENOME	1239047	1239813	2.38	0	90	1239047	-175	-	TRUE	DVU1143	hypothetical protein (TIGR)	1239813	+	-329	TRUE	DVU1144	transcriptional regulator, Cro/CI family (TIGR)
GENOME	1271412	1272121	2.38	0	90	1271412	54	-	FALSE	DVU1180	hypothetical protein (TIGR)	1272121	-	-321	TRUE	DVU1181	response regulator (TIGR)
GENOME	1414261	1414850	2.38	0	90	1414261	-1000	+	TRUE	DVU1337	ATP-dependent protease La (TIGR)	1414850	+	-1589	TRUE	DVU1337	ATP-dependent protease La (TIGR)
GENOME	1518605	1519222	2.38	0	90	1518605	-106	-	TRUE	DVU1441	flagellin (TIGR)	1519222	+	-239	TRUE	DVU1442	flagellin FlaG, putative (TIGR)
GENOME	2231140	2231489	2.38	0	90	2231140	200	+	FALSE	DVU2135	hypothetical protein (TIGR)	2231489	+	-149	TRUE	DVU2135	hypothetical protein (TIGR)
GENOME	2572166	2572467	2.38	0	90	2572166	-88	+	TRUE	DVU2466	flocculin repeat domain (TIGR)	2572467	+	-389	TRUE	DVU2466	flocculin repeat domain (TIGR)
GENOME	3064892	3065551	2.38	0	90	3064892	-307	-	TRUE	DVU2956	sigma-54 dependent transcriptional regulator (TIGR)	3065551	+	-105	TRUE	DVU2958	membrane protein, putative (TIGR)
GENOME	2276574	2277846	1.54	0.0263158	58	2276574	-1093	-	TRUE	DVU2177	hypothetical protein (TIGR)	2277846	-	179	FALSE	DVU2177	hypothetical protein (TIGR)
GENOME	1557619	1557784	2.38	0.0526316	90	1557619	140	+	FALSE	DVU1478	hypothetical protein (TIGR)	1557784	+	-25	TRUE	DVU1478	hypothetical protein (TIGR)
PLASMID	6083	6252	2.67	0.0526316	90	6083						6252
GENOME	523237	523490	2.28	0.0701754	86	523237	-76	+	TRUE	DVU0455	hypothetical protein (TIGR)	523490	+	-329	TRUE	DVU0455	hypothetical protein (TIGR)
GENOME	203549	203772	1.83	0.0877193	69	203549	-16	+	TRUE	DVU0163	lipoprotein, putative (TIGR)	203772	+	-239	TRUE	DVU0163	lipoprotein, putative (TIGR)
GENOME	3180169	3180414	2.04	0.118421	77	3180169	196	+	FALSE	DVU3054	radical SAM domain protein (TIGR)	3180414	+	-49	TRUE	DVU3054	radical SAM domain protein (TIGR)
GENOME	2179484	2179747	2.07	0.210526	78	2179484	84	+	FALSE	DVU2090	EF hand domain protein (TIGR)	2179747	+	-179	TRUE	DVU2090	EF hand domain protein (TIGR)
Dvu1156
GENOME	2280653	2281516	1.91	0	79	2280653	80	+	FALSE	DVU2182	hypothetical protein (TIGR)	2281516	+	-631	TRUE	DVU2183	hypothetical protein (TIGR)
GENOME	2088438	2088691	1.89	0	78	2088438	44	-	FALSE	DVU2007	nuclease, putative (TIGR)	2088691	-	-61	TRUE	DVU2008	hypothetical protein (TIGR)
GENOME	1257044	1257547	1.84	0	76	1257044	-94	-	TRUE	DVU1164	aliphatic amidase (TIGR)	1257547		201	FALSE
GENOME	745623	745936	1.67	0	69	745623	-11	+	TRUE	DVU0672	hypothetical protein (TIGR)	745936	-	-46	TRUE	DVU0673	hypothetical protein (TIGR)
GENOME	1241729	1241974	1.52	0	63	1241729	108	+	FALSE	DVU1147	alginate o-acetyltransferase AlgI, putative (TIGR)	1241974	+	-137	TRUE	DVU1147	alginate o-acetyltransferase AlgI, putative (TIGR)
GENOME	2127863	2128482	1.5	0	62	2127863	-1078	-	TRUE	DVU2051	hypothetical protein (TIGR)	2128482	-	-459	TRUE	DVU2051	hypothetical protein (TIGR)
GENOME	626176	627281	1.43	0	59	626176	200	+	FALSE	DVU0558	hypothetical protein (TIGR)	627281	+	-109	TRUE	DVU0561	glycosyl transferase, group 1 family protein (TIGR)
GENOME	2276262	2277716	1.43	0	59	2276262	201		FALSE			2277716	-	49	FALSE	DVU2177	hypothetical protein (TIGR)
GENOME	1817102	1818133	1.4	0	58	1817102	-760	+	TRUE	DVU1748	conserved hypothetical protein (TIGR)	1818133	-	-184	TRUE	DVU1749	hypothetical protein (TIGR)
GENOME	1252849	1252950	1.36	0	56	1252849	-114	-	TRUE	DVU1159	hypothetical protein (TIGR)	1252950	-	-13	TRUE	DVU1159	hypothetical protein (TIGR)
GENOME	1808012	1808487	1.33	0	55	1808012	201		FALSE			1808487		201	FALSE
GENOME	1243070	1243607	1.31	0	54	1243070	148	+	FALSE	DVU1148	conserved hypothetical protein (TIGR)	1243607	+	-389	TRUE	DVU1148	conserved hypothetical protein (TIGR)
GENOME	1816214	1816851	1.31	0	54	1816214	128	+	FALSE	DVU1748	conserved hypothetical protein (TIGR)	1816851	+	-509	TRUE	DVU1748	conserved hypothetical protein (TIGR)
GENOME	1252979	1254130	1.28	0	53	1252979	16	-	FALSE	DVU1159	hypothetical protein (TIGR)	1254130	-	-22	TRUE	DVU1160	urea transporter, putative (TIGR)
GENOME	2093464	2094558	1.26	0	52	2093464	-115	-	TRUE	DVU2014	metallo-beta-lactamase family protein (TIGR)	2094558	-	-87	TRUE	DVU2016	GGDEF domain protein (TIGR)
GENOME	1259539	1260790	1.23	0	51	1259539	201		FALSE			1260790	-	-147	TRUE	DVU1168	hypothetical protein (TIGR)
GENOME	1781282	1782909	1.19	0	49	1781282	-151	-	TRUE	DVU1704	conserved hypothetical protein (TIGR)	1782909	-	-60	TRUE	DVU1707	hypothetical protein (TIGR)
GENOME	2943583	2944922	1.14	0	47	2943583	68	+	FALSE	DVU2839	conserved hypothetical protein (TIGR)	2944922	-	-63	TRUE	DVU2840	conserved hypothetical protein (TIGR)
GENOME	2694523	2694632	0.44	0	18	2694523	-1290	-	TRUE	Dv23SD	23S ribosomal RNA (NCBI)	2694632	-	-1181	TRUE	Dv23SD	23S ribosomal RNA (NCBI)
GENOME	1775055	1775836	1.26	0.0075188	52	1775055	-730	+	TRUE	DVU1700	metallo-beta-lactamase family protein (TIGR)	1775836	-	-248	TRUE	DVU1701	hypothetical protein (TIGR)
Location	Start	End	Score	Fdr	cutoff_p	Start	offset	genestrand	overlapgene	DVU	Desc	End	GeneStrand	Offset	OverlapGene	DVU	Desc
Dvu1419
GENOME	42742	43049	2.49	0	90	42742	0	-	TRUE	DVU0036	hypothetical protein (TIGR)	43049	-	-291	TRUE	DVU0037	conserved hypothetical protein (TIGR)
GENOME	1490632	1491253	2.49	0	90	1490632	201		FALSE			1491253	+	-145	TRUE	DVU1418	sensory box histidine kinase (TIGR)
GENOME	3458754	3459468	2.49	0	90	3458754	201		FALSE			3459468		201	FALSE
GENOME	2280593	2280718	1.72	0	62	2280593	140	+	FALSE	DVU2182	hypothetical protein (TIGR)	2280718	+	15	FALSE	DVU2182	hypothetical protein (TIGR)
GENOME	1723232	1723467	1.66	0	60	1723232	-340	+	TRUE	DVU1643	conserved hypothetical protein, degenerate (TIGR)	1723467		201	FALSE
GENOME	626056	627253	1.19	0	43	626056	201		FALSE			627253	+	-81	TRUE	DVU0561	glycosyl transferase, group 1 family protein (TIGR)
GENOME	2944364	2945494	1.16	0	42	2944364	-621	-	TRUE	DVU2840	conserved hypothetical protein (TIGR)	2945494	-	-690	TRUE	DVU2841	type II restriction endonuclease, putative (TIGR)
GENOME	2829135	2829552	1.14	0	41	2829135	-266	-	TRUE	DVU2725	membrane protein, putative (TIGR)	2829552	+	21	FALSE	DVU2727	conserved hypothetical protein (TIGR)
GENOME	1518665	1519060	1.02	0	37	1518665	-46	-	TRUE	DVU1441	flagellin (TIGR)	1519060	+	-77	TRUE	DVU1442	flagellin FlaG, putative (TIGR)
GENOME	2280849	2281528	1.33	0.031579	48	2280849	36	+	FALSE	DVU2183	hypothetical protein (TIGR)	2281528	+	-643	TRUE	DVU2183	hypothetical protein (TIGR)
GENOME	2087706	2088820	1.41	0.0350877	51	2087706	201		FALSE			2088820	+	-65	TRUE	DVU2009	conserved domain protein (TIGR)
GENOME	2093808	2094928	1.11	0.0350877	40	2093808	-837	-	TRUE	DVU2016	GGDEF domain protein (TIGR)	2094928	-	-1002	TRUE	DVU2017	ISDvu5, transposase (TIGR)
GENOME	2128463	2129279	1.11	0.0350877	40	2128463	-478	-	TRUE	DVU2051	hypothetical protein (TIGR)	2129279	-	41	FALSE	DVU_tRNA-Met-4	tRNA-Met (NCBI)
GENOME	2942301	2942442	1.11	0.0350877	40	2942301	12	+	FALSE	DVU2838	conserved hypothetical protein (TIGR)	2942442	+	-129	TRUE	DVU2838	conserved hypothetical protein (TIGR)
GENOME	1243018	1243367	1.27	0.037594	46	1243018	200	+	FALSE	DVU1148	conserved hypothetical protein (TIGR)	1243367	+	-149	TRUE	DVU1148	conserved hypothetical protein (TIGR)
GENOME	2276574	2277073	1.27	0.037594	46	2276574	-1093	-	TRUE	DVU2177	hypothetical protein (TIGR)	2277073	-	-594	TRUE	DVU2177	hypothetical protein (TIGR)
GENOME	1816218	1816411	1.36	0.0394737	49	1816218	124	+	FALSE	DVU1748	conserved hypothetical protein (TIGR)	1816411	+	-69	TRUE	DVU1748	conserved hypothetical protein (TIGR)
GENOME	1817948	1818093	1.25	0.0526316	45	1817948	-1606	+	TRUE	DVU1748	conserved hypothetical protein (TIGR)	1818093	+	-1751	TRUE	DVU1748	conserved hypothetical protein (TIGR)
GENOME	745627	745924	1.14	0.0526316	41	745627	-15	+	TRUE	DVU0672	hypothetical protein (TIGR)	745924	-	-58	TRUE	DVU0673	hypothetical protein (TIGR)
GENOME	1582948	1583033	1.14	0.0526316	41	1582948	-47	-	TRUE	DVU1510	hypothetical protein (TIGR)	1583033	-	38	FALSE	DVU1510	hypothetical protein (TIGR)
Dvu2114
GENOME	3516089	3516379	3.2	0	89	3516089	-48	+	TRUE	DVU3340	hypothetical protein (TIGR)	3516379		201	FALSE
GENOME	2087674	2088083	3.13	0	87	2087674	201		FALSE			2088083	-	-311	TRUE	DVU2007	nuclease, putative (TIGR)
GENOME	2211563	2211652	3.13	0	87	2211563	201		FALSE			2211652	-	-174	TRUE	DVU2115	hypothetical protein (TIGR)
GENOME	1774205	1775624	2.91	0	81	1774205	120	+	FALSE	DVU1700	metallo-beta-lactamase family protein (TIGR)	1775624		201	FALSE
GENOME	2280541	2280678	2.88	0	80	2280541	192	+	FALSE	DVU2182	hypothetical protein (TIGR)	2280678	+	55	FALSE	DVU2182	hypothetical protein (TIGR)
GENOME	1782100	1782529	2.84	0	79	1782100	-379	-	TRUE	DVU1705	type I restriction-modification enzyme, S subunit (TIGR)	1782529	-	-181	TRUE	DVU1705	type I restriction-modification enzyme, S subunit (TIGR)
GENOME	1816156	1816403	2.77	0	77	1816156	186	+	FALSE	DVU1748	conserved hypothetical protein (TIGR)	1816403	+	-61	TRUE	DVU1748	conserved hypothetical protein (TIGR)
GENOME	1215095	1215470	2.73	0	76	1215095	16	+	FALSE	DVU1109	ATPase domain protein (TIGR)	1215470	+	-359	TRUE	DVU1109	ATPase domain protein (TIGR)
GENOME	2270190	2272070	2.73	0	76	2270190	201		FALSE			2272070	-	-3678	TRUE	DVU2175	adenine specific DNA methyltransferase, putative (TIGR)
GENOME	2280801	2281616	2.73	0	76	2280801	84	+	FALSE	DVU2183	hypothetical protein (TIGR)	2281616	+	-731	TRUE	DVU2183	hypothetical protein (TIGR)
GENOME	418294	418533	2.7	0	75	418294	-117	-	TRUE	DVU0370	hypothetical protein (TIGR)	418533	+	-121	TRUE	DVU0371	conserved hypothetical protein (TIGR)
GENOME	1260349	1260670	2.66	0	74	1260349	201		FALSE			1260670	-	-267	TRUE	DVU1168	hypothetical protein (TIGR)
GENOME	745500	745681	2.63	0	73	745500	46	-	FALSE	DVU0671	conserved hypothetical protein (TIGR)	745681	+	-69	TRUE	DVU0672	hypothetical protein (TIGR)
GENOME	1558596	1558765	2.63	0	73	1558596	68	+	FALSE	DVU1479	conserved hypothetical protein (TIGR)	1558765	+	-101	TRUE	DVU1479	conserved hypothetical protein (TIGR)
GENOME	2942345	2943540	2.63	0	73	2942345	-32	+	TRUE	DVU2838	conserved hypothetical protein (TIGR)	2943540	+	111	FALSE	DVU2839	conserved hypothetical protein (TIGR)
GENOME	2816650	2816820	2.55	0	71	2816650	201		FALSE			2816820	+	39	FALSE	DVU2710	conserved hypothetical protein (TIGR)
GENOME	1241733	1242286	2.52	0	70	1241733	104	+	FALSE	DVU1147	alginate o-acetyltransferase AlgI, putative (TIGR)	1242286	+	-449	TRUE	DVU1147	alginate o-acetyltransferase AlgI, putative (TIGR)
GENOME	2093314	2094758	2.48	0	69	2093314	-265	-	TRUE	DVU2014	metallo-beta-lactamase family protein (TIGR)	2094758	-	113	FALSE	DVU2016	GGDEF domain protein (TIGR)
GENOME	2276274	2277613	2.41	0	67	2276274	201		FALSE			2277613	-	-54	TRUE	DVU2177	hypothetical protein (TIGR)
GENOME	2822714	2823126	2.41	0	67	2822714	128	+	FALSE	DVU2718	hypothetical protein (TIGR)	2823126	+	-141	TRUE	DVU2719	conserved hypothetical protein (TIGR)
Location	Start	End	Score	Fdr	cutoff_p	Start	offset	genestrand	overlapgene	DVU	Desc	End	GeneStrand	Offset	OverlapGene	DVU	Desc
Dvu2394
GENOME	2510916	2512025	2.64	0	90	2510916	-391	-	TRUE	DVU2405	alcohol dehydrogenase, iron-containing (TIGR)	2512025	-	-367	TRUE	DVU2407	conserved hypothetical protein (TIGR)
GENOME	2904855	2904916	2.64	0	90	2904855	84	+	FALSE	DVU2802	transcriptional regulator, GntR family (TIGR)	2904916	+	23	FALSE	DVU2802	transcriptional regulator, GntR family (TIGR)
GENOME	3478802	3479306	2.64	0	90	3478802	65	-	FALSE	DVU3301	hypothetical protein (TIGR)	3479306	+	-149	TRUE	DVU3303	ATP-dependent protease La, truncation (TIGR)
GENOME	1259721	1260478	2.23	0	76	1259721	-2	-	TRUE	DVU1166	hypothetical protein (TIGR)	1260478		201	FALSE
GENOME	3068274	3068387	2.17	0	74	3068274	112	+	FALSE	DVU2961	hypothetical protein (TIGR)	3068387	+	-1	TRUE	DVU2961	hypothetical protein (TIGR)
GENOME	2290149	2290499	2.08	0	71	2290149	-52	+	TRUE	DVU2191	hypothetical protein (TIGR)	2290499	+	129	FALSE	DVU2193	hypothetical protein (TIGR)
GENOME	527018	527362	1.93	0	66	527018	201		FALSE			527362	+	-7	TRUE	DVU0459	hypothetical protein (TIGR)
GENOME	2615543	2615636	1.9	0	65	2615543	-93	-	TRUE	DVU2503	UDP-N-acetylmuramate--alanine ligase (TIGR)	2615636	-	0	TRUE	DVU2503	UDP-N-acetylmuramate--alanine ligase (TIGR)
GENOME	2942325	2942434	1.9	0	65	2942325	-12	+	TRUE	DVU2838	conserved hypothetical protein (TIGR)	2942434	+	-121	TRUE	DVU2838	conserved hypothetical protein (TIGR)
GENOME	2042194	2042395	1.73	0	59	2042194	-220	+	TRUE	DVU1965	hypothetical protein (TIGR)	2042395	-	-10	TRUE	DVU1966	hypothetical protein (TIGR)
GENOME	2122812	2123037	1.58	0.0394737	54	2122812	200	+	FALSE	DVU2046	hypothetical protein (TIGR)	2123037	+	-25	TRUE	DVU2046	hypothetical protein (TIGR)
GENOME	2280621	2280814	1.58	0.0394737	54	2280621	112	+	FALSE	DVU2182	hypothetical protein (TIGR)	2280814	+	71	FALSE	DVU2183	hypothetical protein (TIGR)
GENOME	2157860	2157993	1.52	0.0421053	52	2157860	-6	-	TRUE	DVU2073	chemotaxis protein CheY (TIGR)	2157993	-	127	FALSE	DVU2073	chemotaxis protein CheY (TIGR)
GENOME	102400	102497	1.55	0.0467836	53	102400	-295	+	TRUE	DVU0083	conserved hypothetical protein (TIGR)	102497	+	-392	TRUE	DVU0083	conserved hypothetical protein (TIGR)
GENOME	2281375	2281692	1.38	0.105263	47	2281375	-490	+	TRUE	DVU2183	hypothetical protein (TIGR)	2281692	-	-177	TRUE	DVU2184	DNA-binding domain, excisionase family (TIGR)
GENOME	1611496	1611675	1.38	0.118421	47	1611496	-2530	+	TRUE	DVU1543	ATP-dependent helicase HrpB (TIGR)	1611675		201	FALSE
GENOME	2088474	2088711	1.38	0.118421	47	2088474	80	-	FALSE	DVU2007	nuclease, putative (TIGR)	2088711	-	-41	TRUE	DVU2008	hypothetical protein (TIGR)
GENOME	733276	733353	1.32	0.218623	45	733276	-951	-	TRUE	DVU0662	serine O-acetyltransferase (TIGR)	733353	-	-874	TRUE	DVU0662	serine O-acetyltransferase (TIGR)
GENOME	3065425	3065625	1.29	0.249123	44	3065425	21	+	FALSE	DVU2958	membrane protein, putative (TIGR)	3065625	+	-179	TRUE	DVU2958	membrane protein, putative (TIGR)
GENOME	3077312	3077501	1.29	0.249123	44	3077312	164	+	FALSE	DVU2970	acetyltransferase, GNAT family (TIGR)	3077501	+	-25	TRUE	DVU2970	acetyltransferase, GNAT family (TIGR)
Dvu2934
GENOME	3016654	3017648	2.88	0	90	3016654	-520	+	TRUE	DVU2916	hemK protein (TIGR)	3017648	+	-419	TRUE	DVU2917	UDP-3-0-acyl N-acetylglucosamine deacetylase (TIGR)
GENOME	2281375	2281782	2.24	0	70	2281375	-490	+	TRUE	DVU2183	hypothetical protein (TIGR)	2281782	-	-87	TRUE	DVU2184	DNA-binding domain, excisionase family (TIGR)
GENOME	2088666	2088900	2.18	0	68	2088666	-86	-	TRUE	DVU2008	hypothetical protein (TIGR)	2088900	+	-145	TRUE	DVU2009	conserved domain protein (TIGR)
GENOME	2280541	2280882	2.15	0	67	2280541	192	+	FALSE	DVU2182	hypothetical protein (TIGR)	2280882	+	3	FALSE	DVU2183	hypothetical protein (TIGR)
GENOME	1808112	1808723	1.99	0	62	1808112	-36	-	TRUE	DVU1739	hypothetical protein (TIGR)	1808723	-	-256	TRUE	DVU1740	hypothetical protein (TIGR)
GENOME	1247251	1247484	1.89	0	59	1247251	115	-	FALSE	DVU1154	hypothetical protein (TIGR)	1247484	-	177	FALSE	DVU1155	hypothetical protein (TIGR)
GENOME	417910	418331	1.86	0	58	417910	168	+	FALSE	DVU0369	hypothetical protein (TIGR)	418331	-	-80	TRUE	DVU0370	hypothetical protein (TIGR)
GENOME	626146	627313	1.86	0	58	626146	201		FALSE			627313	+	-141	TRUE	DVU0561	glycosyl transferase, group 1 family protein (TIGR)
GENOME	1817132	1817361	1.86	0	58	1817132	-790	+	TRUE	DVU1748	conserved hypothetical protein (TIGR)	1817361	+	-1019	TRUE	DVU1748	conserved hypothetical protein (TIGR)
GENOME	745627	745944	1.6	0	50	745627	-15	+	TRUE	DVU0672	hypothetical protein (TIGR)	745944	-	-38	TRUE	DVU0673	hypothetical protein (TIGR)
GENOME	2094194	2094714	1.54	0	48	2094194	-451	-	TRUE	DVU2016	GGDEF domain protein (TIGR)	2094714	-	69	FALSE	DVU2016	GGDEF domain protein (TIGR)
GENOME	1773691	1774178	1.76	0.00526316	55	1773691	120	-	FALSE	DVU1698	hypothetical protein (TIGR)	1774178	+	147	FALSE	DVU1700	metallo-beta-lactamase family protein (TIGR)
GENOME	1775565	1775864	1.76	0.00526316	55	1775565	-1240	+	TRUE	DVU1700	metallo-beta-lactamase family protein (TIGR)	1775864	-	-220	TRUE	DVU1701	hypothetical protein (TIGR)
GENOME	1816216	1817121	1.76	0.00526316	55	1816216	126	+	FALSE	DVU1748	conserved hypothetical protein (TIGR)	1817121	+	-779	TRUE	DVU1748	conserved hypothetical protein (TIGR)
GENOME	2828895	2829260	1.63	0.00657895	51	2828895	-409	+	TRUE	DVU2724	phage baseplate assembly protein V, putative (TIGR)	2829260	-	-240	TRUE	DVU2725	membrane protein, putative (TIGR)
GENOME	1259737	1259866	1.67	0.00701754	52	1259737	64	+	FALSE	DVU1167	hypothetical protein (TIGR)	1259866	+	-65	TRUE	DVU1167	hypothetical protein (TIGR)
GENOME	2128193	2128422	1.67	0.00701754	52	2128193	-748	-	TRUE	DVU2051	hypothetical protein (TIGR)	2128422	-	-519	TRUE	DVU2051	hypothetical protein (TIGR)
GENOME	1781284	1782513	1.7	0.00809717	53	1781284	-149	-	TRUE	DVU1704	conserved hypothetical protein (TIGR)	1782513	-	-197	TRUE	DVU1705	type I restriction-modification enzyme, S subunit (TIGR)
GENOME	1243026	1243335	1.73	0.00877193	54	1243026	192	+	FALSE	DVU1148	conserved hypothetical protein (TIGR)	1243335	+	-117	TRUE	DVU1148	conserved hypothetical protein (TIGR)
GENOME	2276574	2277253	1.73	0.00877193	54	2276574	-1093	-	TRUE	DVU2177	hypothetical protein (TIGR)	2277253	-	-414	TRUE	DVU2177	hypothetical protein (TIGR)
Location	Start	End	Score	Fdr	cutoff_p	Start	offset	genestrand	overlapgene	DVU	Desc	End	GeneStrand	Offset	OverlapGene	DVU	Desc
Dvu3023
GENOME	3143431	3143500	3.26	0	87	3143431	184	+	FALSE	DVU3024	hypothetical protein (TIGR)	3143500	+	115	FALSE	DVU3024	hypothetical protein (TIGR)
GENOME	3461362	3461523	3.26	0	87	3461362	196	-	FALSE	DVU3284	L-lactate permease (TIGR)	3461523	-	112	FALSE	DVU3285	hypothetical protein (TIGR)
GENOME	724734	724879	3.04	0	81	724734	201		FALSE			724879		201	FALSE
GENOME	2556971	2557357	2.81	0	75	2556971	-76	+	TRUE	DVU2452	hypothetical protein (TIGR)	2557357		201	FALSE
GENOME	1782380	1782629	2.74	0	73	1782380	-99	-	TRUE	DVU1705	type I restriction-modification enzyme, S subunit (TIGR)	1782629	-	-81	TRUE	DVU1705	type I restriction-modification enzyme, S subunit (TIGR)
GENOME	1242717	1243131	2.59	0	69	1242717	-880	+	TRUE	DVU1147	alginate o-acetyltransferase AlgI, putative (TIGR)	1243131	+	87	FALSE	DVU1148	conserved hypothetical protein (TIGR)
GENOME	2280533	2280874	2.59	0	69	2280533	200	+	FALSE	DVU2182	hypothetical protein (TIGR)	2280874	+	11	FALSE	DVU2183	hypothetical protein (TIGR)
GENOME	2243710	2243987	2.44	0	65	2243710	45	-	FALSE	DVU2145	chloramphenicol acetyltransferase, putative (TIGR)	2243987		201	FALSE
GENOME	2270761	2270902	2.44	0	65	2270761	-146	-	TRUE	DVU2174	hypothetical protein (TIGR)	2270902	-	-5	TRUE	DVU2174	hypothetical protein (TIGR)
GENOME	2088394	2089032	2.36	0	63	2088394	0	-	TRUE	DVU2007	nuclease, putative (TIGR)	2089032	+	-277	TRUE	DVU2009	conserved domain protein (TIGR)
GENOME	2944256	2944934	2.29	0	61	2944256	201		FALSE			2944934	-	-51	TRUE	DVU2840	conserved hypothetical protein (TIGR)
GENOME	1643740	1644119	2.25	0	60	1643740	-424	-	TRUE	DVU1562	HAMP domain protein (TIGR)	1644119	-	-45	TRUE	DVU1562	HAMP domain protein (TIGR)
GENOME	2080350	2080759	2.25	0	60	2080350	-790	+	TRUE	DVU1999	sulfate transporter family protein (TIGR)	2080759	+	-1199	TRUE	DVU1999	sulfate transporter family protein (TIGR)
GENOME	231502	231941	2.21	0	59	231502	-811	-	TRUE	DVU0187	GGDEF domain protein (TIGR)	231941	-	-372	TRUE	DVU0187	GGDEF domain protein (TIGR)
GENOME	1582106	1582493	2.21	0	59	1582106	-333	-	TRUE	DVU1509	conserved hypothetical protein (TIGR)	1582493	-	54	FALSE	DVU1509	conserved hypothetical protein (TIGR)
GENOME	2816118	2816816	2.21	0	59	2816118	44	+	FALSE	DVU2709	hypothetical protein (TIGR)	2816816	+	43	FALSE	DVU2710	conserved hypothetical protein (TIGR)
GENOME	333493	333834	2.18	0	58	333493	-4	-	TRUE	DVU0287	hypothetical protein (TIGR)	333834	-	54	FALSE	DVU0288	hypothetical protein (TIGR)
GENOME	2694523	2694632	0.56	0	15	2694523	-1290	-	TRUE	Dv23SD	23S ribosomal RNA (NCBI)	2694632	-	-1181	TRUE	Dv23SD	23S ribosomal RNA (NCBI)
GENOME	626560	626745	2.48	0.0075188	66	626560	-66	-	TRUE	DVU0559	lipoprotein, putative (TIGR)	626745	+	-192	TRUE	DVU0560	conserved domain protein (TIGR)
GENOME	2076336	2077093	2.48	0.0075188	66	2076336	-80	+	TRUE	DVU1995	anti-anti-sigma factor (TIGR)	2077093	+	91	FALSE	DVU1996	quaternary ammonium compound-resistance protein QacC, putative (TIGR)
Dvu3305
GENOME	417770	418469	2.13	0	90	417770	72	+	FALSE	DVU0368	hypothetical protein (TIGR)	418469	+	-57	TRUE	DVU0371	conserved hypothetical protein (TIGR)
GENOME	2926537	2927259	2.13	0	90	2926537	-43	-	TRUE	DVU2820	amidohydrolase family protein (TIGR)	2927259	+	7	FALSE	DVU2822	TRAP dicarboxylate family transporter (TIGR)
GENOME	3478578	3479756	2.13	0	90	3478578	-159	-	TRUE	DVU3301	hypothetical protein (TIGR)	3479756	+	-599	TRUE	DVU3303	ATP-dependent protease La, truncation (TIGR)
GENOME	3515908	3516395	2.09	0	88	3515908	-23	-	TRUE	DVU3339	potassium-transporting ATPase, A subunit (TIGR)	3516395		201	FALSE
GENOME	430621	431060	2.06	0	87	430621	-442	-	TRUE	DVU0380	sulfatase, putative (TIGR)	431060	-	-3	TRUE	DVU0380	sulfatase, putative (TIGR)
GENOME	1411925	1412128	1.68	0	71	1411925	-36	+	TRUE	DVU1336	ATP-dependent Clp protease, ATP-binding subunit ClpX (TIGR)	1412128	+	-239	TRUE	DVU1336	ATP-dependent Clp protease, ATP-binding subunit ClpX (TIGR)
GENOME	1421129	1421226	1.71	0.0210526	72	1421129	32	+	FALSE	DVU1344	1-hydroxy-2-methyl-2-(E)-butenyl 4-diphosphate synthase (TIGR)	1421226	+	-65	TRUE	DVU1344	1-hydroxy-2-methyl-2-(E)-butenyl 4-diphosphate synthase (TIGR)
PLASMID	32638	32847	2.03	0.0263158	73	32638				DVUA0029	hypothetical protein (TIGR)	32847				DVUA0029	hypothetical protein (TIGR)
GENOME	2280549	2280710	1.59	0.0350877	67	2280549	184	+	FALSE	DVU2182	hypothetical protein (TIGR)	2280710	+	23	FALSE	DVU2182	hypothetical protein (TIGR)
GENOME	1808112	1808435	1.52	0.0526316	64	1808112	-36	-	TRUE	DVU1739	hypothetical protein (TIGR)	1808435		201	FALSE
GENOME	2127863	2128062	1.52	0.0526316	64	2127863	-1078	-	TRUE	DVU2051	hypothetical protein (TIGR)	2128062	-	-879	TRUE	DVU2051	hypothetical protein (TIGR)
GENOME	1840772	1841147	1.45	0.0526316	61	1840772	201		FALSE			1841147	-	-600	TRUE	DVU1777	carbonic anhydrase (TIGR)
GENOME	2088418	2088892	1.47	0.0584795	62	2088418	24	-	FALSE	DVU2007	nuclease, putative (TIGR)	2088892	+	-137	TRUE	DVU2009	conserved domain protein (TIGR)
GENOME	2944256	2944613	1.4	0.0789474	59	2944256	201		FALSE			2944613	-	-372	TRUE	DVU2840	conserved hypothetical protein (TIGR)
GENOME	158097	158234	1.37	0.0789474	58	158097	116	+	FALSE	DVU0125	hypothetical protein (TIGR)	158234	+	-21	TRUE	DVU0125	hypothetical protein (TIGR)
GENOME	684490	685129	1.33	0.105263	56	684490	-1419	-	TRUE	DVU0619	sigma-54 dependent transcriptional regulator (TIGR)	685129	-	-780	TRUE	DVU0619	sigma-54 dependent transcriptional regulator (TIGR)
GENOME	810343	810819	1.33	0.131579	56	810343	-127	-	TRUE	DVU0725	conserved hypothetical protein (TIGR)	810819		201	FALSE
GENOME	2349173	2349282	1.33	0.131579	56	2349173	-19	-	TRUE	DVU2252	chromosomal replication initiator protein DnaA (TIGR)	2349282	-	90	FALSE	DVU2252	chromosomal replication initiator protein DnaA (TIGR)
GENOME	1187051	1187204	1.28	0.154605	54	1187051	76	+	FALSE	DVU1083	phosphate regulon transcriptional regulator PhoB (TIGR)	1187204	+	-77	TRUE	DVU1083	phosphate regulon transcriptional regulator PhoB (TIGR)
GENOME	1257818	1257931	1.28	0.154605	54	1257818	-8	+	TRUE	DVU1165	NADH respiratory dehydrogenase (Regina ONeil)	1257931	+	-121	TRUE	DVU1165	NADH respiratory dehydrogenase (Regina ONeil)
Location	Start	End	Score	Fdr	cutoff_p	Start	offset	genestrand	overlapgene	DVU	Desc	End	GeneStrand	Offset	OverlapGene	DVU	Desc
Dvu3334
GENOME	745327	745944	2.65	0	90	745327	-127	-	TRUE	DVU0671	conserved hypothetical protein (TIGR)	745944	-	-38	TRUE	DVU0673	hypothetical protein (TIGR)
GENOME	2280773	2281768	2.65	0	90	2280773	112	+	FALSE	DVU2183	hypothetical protein (TIGR)	2281768	-	-101	TRUE	DVU2184	DNA-binding domain, excisionase family (TIGR)
GENOME	3515672	3516717	2.65	0	90	3515672	-259	-	TRUE	DVU3339	potassium-transporting ATPase, A subunit (TIGR)	3516717	+	-145	TRUE	DVU3342	hypothetical protein (TIGR)
GENOME	1808104	1808659	2.41	0	82	1808104	-44	-	TRUE	DVU1739	hypothetical protein (TIGR)	1808659	-	-320	TRUE	DVU1740	hypothetical protein (TIGR)
GENOME	2087706	2089072	2.38	0	81	2087706	201		FALSE			2089072	+	-317	TRUE	DVU2009	conserved domain protein (TIGR)
GENOME	745975	746570	2.35	0	80	745975	-7	-	TRUE	DVU0673	hypothetical protein (TIGR)	746570	+	-239	TRUE	DVU0674	ABC transporter, permease protein, His/Glu/Gln/Arg/opine family (TIGR)
GENOME	2800524	2800709	2.33	0	79	2800524	36	+	FALSE	DVU2687	hypothetical protein (TIGR)	2800709	+	-149	TRUE	DVU2687	hypothetical protein (TIGR)
GENOME	2975084	2975261	2.33	0	79	2975084	-114	-	TRUE	DVU2879	conserved hypothetical protein (TIGR)	2975261	+	-5	TRUE	DVU2880	hypothetical protein (TIGR)
GENOME	2093780	2094634	2.27	0	77	2093780	-114	+	TRUE	DVU2015	hypothetical protein (TIGR)	2094634	-	-11	TRUE	DVU2016	GGDEF domain protein (TIGR)
GENOME	2127803	2129462	2.18	0	74	2127803	-1138	-	TRUE	DVU2051	hypothetical protein (TIGR)	2129462	+	-121	TRUE	DVU2052	glycosyl transferase, group 2 family protein (TIGR)
GENOME	1259407	1260394	2.12	0	72	1259407	201		FALSE			1260394		201	FALSE
GENOME	416873	418363	2.03	0	69	416873	200	+	FALSE	DVU_tRNA-Met-1	tRNA-Met (NCBI)	418363	-	-48	TRUE	DVU0370	hypothetical protein (TIGR)
GENOME	1817162	1817481	2	0	68	1817162	-820	+	TRUE	DVU1748	conserved hypothetical protein (TIGR)	1817481	+	-1139	TRUE	DVU1748	conserved hypothetical protein (TIGR)
GENOME	2269677	2271082	2	0	68	2269677	-100	-	TRUE	DVU2171	portal protein (TIGR)	2271082	-	175	FALSE	DVU2174	hypothetical protein (TIGR)
GENOME	235512	235749	1.97	0.0225564	67	235512	-134	-	TRUE	DVU0190	hypothetical protein (TIGR)	235749	+	-45	TRUE	DVU0191	conserved hypothetical protein (TIGR)
GENOME	1215691	1216330	1.97	0.0225564	67	1215691	-580	+	TRUE	DVU1109	ATPase domain protein (TIGR)	1216330	-	-309	TRUE	DVU1110	hypothetical protein (TIGR)
GENOME	1817582	1818366	1.97	0.0225564	67	1817582	-1240	+	TRUE	DVU1748	conserved hypothetical protein (TIGR)	1818366	+	-30	TRUE	DVU1750	hypothetical protein (TIGR)
GENOME	626056	627041	1.88	0.0460526	64	626056	201		FALSE			627041	+	131	FALSE	DVU0561	glycosyl transferase, group 1 family protein (TIGR)
GENOME	1806370	1806535	2.09	0.105263	71	1806370	201		FALSE			1806535	-	-73	TRUE	DVU1737	conserved hypothetical protein (TIGR)
GENOME	2276354	2277133	1.77	0.175439	60	2276354	-1313	-	TRUE	DVU2177	hypothetical protein (TIGR)	2277133	-	-534	TRUE	DVU2177	hypothetical protein (TIGR)
Dvu3381
GENOME	1243234	1243363	2.27	0	90	1243234	-16	+	TRUE	DVU1148	conserved hypothetical protein (TIGR)	1243363	+	-145	TRUE	DVU1148	conserved hypothetical protein (TIGR)
GENOME	1260329	1260790	2.27	0	90	1260329	-528	+	TRUE	DVU1167	hypothetical protein (TIGR)	1260790	-	-147	TRUE	DVU1168	hypothetical protein (TIGR)
GENOME	2087682	2088247	2.27	0	90	2087682	201		FALSE			2088247	-	-147	TRUE	DVU2007	nuclease, putative (TIGR)
GENOME	3557331	3558601	2.27	0	90	3557331	-439	-	TRUE	DVU3382	sensor protein ZraS (TIGR)	3558601	+	-239	TRUE	DVU3384	zinc resistance-associated protein (TIGR)
GENOME	626696	627321	2.12	0	84	626696	-56	+	TRUE	DVU0560	conserved domain protein (TIGR)	627321	+	-149	TRUE	DVU0561	glycosyl transferase, group 1 family protein (TIGR)
GENOME	2093796	2094550	2.04	0	81	2093796	-849	-	TRUE	DVU2016	GGDEF domain protein (TIGR)	2094550	-	-95	TRUE	DVU2016	GGDEF domain protein (TIGR)
GENOME	2850960	2851101	2.04	0	81	2850960	-54	-	TRUE	DVU2745	hypothetical protein (TIGR)	2851101	+	-12	TRUE	DVU2746	conserved hypothetical protein (TIGR)
GENOME	1501653	1501754	2.02	0	80	1501653	-40	-	TRUE	DVU1427	response regulator (TIGR)	1501754	-	61	FALSE	DVU1427	response regulator (TIGR)
GENOME	2088394	2089024	2.02	0	80	2088394	0	-	TRUE	DVU2007	nuclease, putative (TIGR)	2089024	+	-269	TRUE	DVU2009	conserved domain protein (TIGR)
GENOME	1215131	1215244	1.97	0	78	1215131	-20	+	TRUE	DVU1109	ATPase domain protein (TIGR)	1215244	+	-133	TRUE	DVU1109	ATPase domain protein (TIGR)
GENOME	1840648	1840931	1.97	0	78	1840648	112	-	FALSE	DVU1775	3,4-dihydroxy-2-butanone 4-phosphate synthase (TIGR)	1840931	-	30	FALSE	DVU1776	hypothetical protein (TIGR)
GENOME	2280557	2280690	1.97	0	78	2280557	176	+	FALSE	DVU2182	hypothetical protein (TIGR)	2280690	+	43	FALSE	DVU2182	hypothetical protein (TIGR)
GENOME	1808032	1808503	1.94	0	77	1808032	201		FALSE			1808503		201	FALSE
GENOME	1816226	1816410	1.94	0	77	1816226	116	+	FALSE	DVU1748	conserved hypothetical protein (TIGR)	1816410	+	-68	TRUE	DVU1748	conserved hypothetical protein (TIGR)
GENOME	3276984	3277113	1.92	0	76	3276984	48	+	FALSE	DVU3130	hypothetical protein (TIGR)	3277113	+	-81	TRUE	DVU3130	hypothetical protein (TIGR)
GENOME	2270226	2270859	1.59	0	63	2270226	201		FALSE			2270859	-	-48	TRUE	DVU2174	hypothetical protein (TIGR)
GENOME	1116988	1117163	1.81	0.0121458	72	1116988	-89	-	TRUE	DVU1016	hypothetical protein (TIGR)	1117163	+	-109	TRUE	DVU1017	ABC transporter, ATP-binding protein/permease protein (TIGR)
GENOME	1259605	1260160	1.84	0.0131579	73	1259605	-118	-	TRUE	DVU1166	hypothetical protein (TIGR)	1260160	+	-359	TRUE	DVU1167	hypothetical protein (TIGR)
GENOME	1819195	1819332	1.84	0.0131579	73	1819195	116	+	FALSE	DVU1751	hypothetical protein (TIGR)	1819332	+	-21	TRUE	DVU1751	hypothetical protein (TIGR)
GENOME	1782010	1782537	1.59	0.0263158	63	1782010	-469	-	TRUE	DVU1705	type I restriction-modification enzyme, S subunit (TIGR)	1782537	-	-173	TRUE	DVU1705	type I restriction-modification enzyme, S subunit (TIGR)
Location	Start	End	Score	Fdr	cutoff_p	Start	offset	genestrand	overlapgene	DVU	Desc	End	GeneStrand	Offset	OverlapGene	DVU	Desc
DvuA0057
GENOME	167815	167984	2.82	0	90	167815	123	-	FALSE	DVU0130	phosphoglycolate phosphatase, putative (TIGR)	167984	-	-85	TRUE	DVU0131	hypothetical protein (TIGR)
GENOME	372990	373295	2.82	0	90	372990	-92	+	TRUE	DVU0329	hypothetical protein (TIGR)	373295	-	-939	TRUE	DVU0330	response regulator (TIGR)
GENOME	374026	374239	2.82	0	90	374026	-208	-	TRUE	DVU0330	response regulator (TIGR)	374239	-	5	FALSE	DVU0330	response regulator (TIGR)
GENOME	1116342	1117653	2.82	0	90	1116342	-310	-	TRUE	DVU1013	type I secretion outer membrane protein, TolC family (TIGR)	1117653	+	-599	TRUE	DVU1017	ABC transporter, ATP-binding protein/permease protein (TIGR)
GENOME	1245022	1246360	2.82	0	90	1245022	-54	-	TRUE	DVU1149	transposase, degenerate (TIGR)	1246360	+	-269	TRUE	DVU1152	hypothetical protein (TIGR)
GENOME	2946176	2946321	2.82	0	90	2946176	-8	-	TRUE	DVU2841	type II restriction endonuclease, putative (TIGR)	2946321	+	3	FALSE	DVU2842	type II DNA modification methyltransferase, putative (TIGR)
GENOME	3222059	3222338	2.82	0	90	3222059	-550	+	TRUE	DVU3079	glyoxalase family protein (TIGR)	3222338	+	35	FALSE	DVU3080	transcriptional regulator, putative (TIGR)
GENOME	891302	891487	2.72	0	87	891302	120	+	FALSE	DVU0805	hypothetical protein (TIGR)	891487	+	-65	TRUE	DVU0805	hypothetical protein (TIGR)
GENOME	1719732	1719972	2.6	0	83	1719732	-76	-	TRUE	DVU1638	conserved domain protein (TIGR)	1719972	+	-21	TRUE	DVU1639	conserved domain protein (TIGR)
PLASMID	40961	41384	3.75	0	78	40961				DVUA0036	TPR domain protein	41384
GENOME	2344663	2345101	2.19	0	70	2344663	-8	-	TRUE	DVU2247	alkyl hydroperoxide reductase C (Dmitry Rodionov)	2345101	-	183	FALSE	DVU2249	hypothetical protein (TIGR)
GENOME	2127715	2128512	2.13	0	68	2127715	-1226	-	TRUE	DVU2051	hypothetical protein (TIGR)	2128512	-	-429	TRUE	DVU2051	hypothetical protein (TIGR)
GENOME	1215993	1216262	2.51	0.0175439	80	1215993	-882	+	TRUE	DVU1109	ATPase domain protein (TIGR)	1216262	-	-377	TRUE	DVU1110	hypothetical protein (TIGR)
GENOME	2850928	2851037	2.04	0.0526316	65	2850928	-86	-	TRUE	DVU2745	hypothetical protein (TIGR)	2851037	-	23	FALSE	DVU2745	hypothetical protein (TIGR)
GENOME	527014	527360	1.94	0.0526316	62	527014	201		FALSE			527360	+	-5	TRUE	DVU0459	hypothetical protein (TIGR)
PLASMID	35556	35785	2.98	0.0526316	62	35556				DVUA0031	hypothetical protein (TIGR)	35785
GENOME	2269955	2270898	1.91	0.0842105	61	2269955	178	-	FALSE	DVU2171	portal protein (TIGR)	2270898	-	-9	TRUE	DVU2174	hypothetical protein (TIGR)
PLASMID	36644	36717	3.61	0.144737	75	36644				DVUA0032	hypothetical protein (TIGR)	36717
GENOME	2128793	2129271	2.44	0.157895	78	2128793	-148	-	TRUE	DVU2051	hypothetical protein (TIGR)	2129271	-	33	FALSE	DVU_tRNA-Met-4	tRNA-Met (NCBI)
PLASMID	121365	121948	3.75	0.157895	78	121365				DVUA0089	hypothetical protein (TIGR)	121948
GENOME	1386854	1387581	1.78	0.175439	57	1386854	8	+	FALSE	DVU1294	conserved hypothetical protein (TIGR)	1387581		201	FALSE
PLASMID	32608	32837	3.51	0.178947	73	32608				DVUA0029	hypothetical protein (TIGR)	32837
GENOME	3277048	3277113	2.57	0.315789	82	3277048	-16	+	TRUE	DVU3130	hypothetical protein (TIGR)	3277113	+	-81	TRUE	DVU3130	hypothetical protein (TIGR)
Other DBD RRs
Location	Start	End	Score	Fdr	cutoff_p	Start	offset	genestrand	overlapgene	DVU	Desc	End	GeneStrand	Offset	OverlapGene	DVU	Desc
DVUA0137
I
GENOME	2828851		1.39	0	69	2828851	-365	+	TRUE	DVU2796	NADH:quinone oxidoreductase subunit RnfA (Shelley Haveman)	2828968	+	-482	TRUE	DVU2724	phage baseplate assembly protein V, putative (TIGR)
GENOME	1964438		1.33	0	66	1964438	-22	-	TRUE			1964669	-	-510	TRUE	DVU1892	glycosyl transferase, group 2 family protein (TIGR)
GENOME	565128		1.27	0	63	565128	41	-	FALSE	DVU0551	high-affinity branched-chain amino acid ABC transporter ATP-binding protein (TIGR)	565289	-	-3038	TRUE	DVU0496	DNA polymerase I (TIGR)
GENOME	657450		1.23	0	61	657450	140	+	FALSE	DVU0594	chromosome initiation inhibitor (TIGR)	657659	+	-69	TRUE	DVU0589	molybdopterin-guanine dinucleotide biosynthesis protein B, putative (TIGR)
GENOME	663309		1.21	0	60	663309	-400	+	TRUE	DVU0610	conserved hypothetical protein (TIGR)	663448	+	-539	TRUE	DVU0594	chromosome initiation inhibitor (TIGR)
GENOME	3048985		1.21	0	60	3048985	188	+	FALSE	DVU2962	sensor histidine kinase (TIGR)	3049230	+	-57	TRUE	DVU2945	conserved domain protein (TIGR)
GENOME	1205307		1.19	0	59	1205307	201		FALSE	DVU1123	conserved domain protein (TIGR)	1205408		201	FALSE
GENOME	2731100		1.19	0	59	2731100	201		FALSE	DVU2624	hypothetical protein (TIGR)	2731269	+	127	FALSE	DVU2612	conserved hypothetical protein (TIGR)
GENOME	2898031		1.17	0	58	2898031	184	+	FALSE	DVU2812	formate dehydrogenase, alpha subunit, selenocysteine-containing (TIGR)	2898148	+	67	FALSE	DVU2796	NADH:quinone oxidoreductase subunit RnfA (Shelley Haveman)
GENOME	924381		1.13	0	56	924381	175	-	FALSE	DVU0868	phosphatidate cytidylyltransferase (TIGR)	924466		201	FALSE
GENOME	961667		1.13	0	56	961667	-256	-	TRUE	DVU0873	translation elongation factor Ts (TIGR)	961869	-	-54	TRUE	DVU0868	phosphatidate cytidylyltransferase (TIGR)
GENOME	3165027		1.13	0	56	3165027	159	-	FALSE	DVU3044	hypothetical protein (TIGR)	3165117	-	-107	TRUE	DVU3040	hypothetical protein (TIGR)
GENOME	3264239		1.13	0	56	3264239	-2	-	TRUE	DVU3196	twin-arginine translocation pathway signal sequence domain protein (TIGR)	3264392	-	151	FALSE	DVU3114	3-deoxy-manno-octulosonate cytidylyltransferase (TIGR)
GENOME	225230		1.11	0	55	225230	-123	-	TRUE	DVU0183	methyl-accepting chemotaxis protein (TIGR)	225371	-	18	FALSE	DVU0180	ATP-binding component of molybdate ABC transporter (Dmitry Rodionov)
GENOME	3522134		1.11	0	55	3522134	201		FALSE			3522203		201	FALSE
GENOME	1228776		1.09	0	54	1228776	75	-	FALSE	DVU1142	transcriptional regulator, putative (TIGR)	1228848	-	147	FALSE	DVU1123	conserved domain protein (TIGR)
GENOME	2354254		1.09	0	54	2354254	0	+	TRUE	DVU2273	hypothetical protein (TIGR)	2354367	+	-113	TRUE	DVU2261	hypothetical protein (TIGR)
GENOME	32698		1.07	0	53	32698	-4	-	TRUE			32871	-	169	FALSE	DVU0027	membrane protein, putative (TIGR)
GENOME	304321		1.07	0	53	304321	-168	-	TRUE	DVU0322	enolase (TIGR)	304494	-	5	FALSE	DVU0260	response regulator (TIGR)
GENOME	364904		1.07	0	53	364904	192	+	FALSE			365335	+	-239	TRUE	DVU0322	enolase (TIGR)
II
GENOME	1308931	1309106	3.83	0	56	1308931	-295	-	TRUE	DVU1254	conserved hypothetical protein (TIGR)	1309106	-	-120	TRUE	DVU1218	conserved hypothetical protein (TIGR)
GENOME	1341028	1341186	3.83	0	56	1341028	120	-	FALSE	DVU1254	conserved hypothetical protein (TIGR)	1341186	+	75	FALSE	DVU1255	Sua5/YciO/YrdC/YwlC family protein (TIGR)
GENOME	2363589	2363705	3.83	0	56	2363589	-8	+	TRUE	DVU2295	methyl-accepting chemotaxis protein (TIGR)	2363705	+	-124	TRUE	DVU2273	hypothetical protein (TIGR)
PLASMID	110618	110731	3.4	0	56	110618	-2776	+	TRUE	Dv5SA	5S ribosomal RNA (NCBI)	110731	+	139	FALSE	Dv5SA	5S ribosomal RNA (NCBI)
GENOME	1933260	1933357	3.62	0	53	1933260	164	+	FALSE	DVU1868	dihydrodipicolinate synthase (TIGR)	1933357	+	67	FALSE	DVU1868	dihydrodipicolinate synthase (TIGR)
GENOME	42231	42320	3.56	0	52	42231	201		FALSE			42320	-	-422	TRUE	DVU0036	hypothetical protein (TIGR)
GENOME	2292680	2292765	3.56	0	52	2292680	-462	+	TRUE	DVU2197	site-specific recombinase, phage integrase family (TIGR)	2292765	-	-928	TRUE	DVU2197	site-specific recombinase, phage integrase family (TIGR)
GENOME	2714752	2714854	3.49	0	51	2714752	-1510	+	TRUE			2714854		201	FALSE
GENOME	2933820	2933907	3.49	0	51	2933820	182	+	FALSE	DVU2838	conserved hypothetical protein (TIGR)	2933907	+	95	FALSE	DVU2826	hypothetical protein (TIGR)
GENOME	1274781	1274890	3.42	0	50	1274781	24	+	FALSE			1274890	+	-85	TRUE	DVU1185	colicin V production family protein (TIGR)
GENOME	1516397	1516486	3.42	0	50	1516397	-77	-	TRUE	DVU1505	holin, putative (TIGR)	1516486	-	12	FALSE	DVU1438	cobyrinic acid a,c-diamide synthase family protein (TIGR)
GENOME	2698902	2698979	3.42	0	50	2698902	112	+	FALSE	DVU2586	ABC transporter, ATP-binding protein (TIGR)	2698979	+	35	FALSE	DVU2580	response regulator (TIGR)
GENOME	3069760	3069899	3.42	0	50	3069760	-1030	+	TRUE	DVU2962	sensor histidine kinase (TIGR)	3069899	+	-1169	TRUE	DVU2962	sensor histidine kinase (TIGR)
GENOME	3450153	3450278	3.42	0	50	3450153	201		FALSE	DVU3344	hypothetical protein (TIGR)	3450278	-	-574	TRUE	DVU3272	TPR domain protein (TIGR)
GENOME	3517756	3517895	3.42	0	50	3517756	-340	+	TRUE			3517895	+	-479	TRUE	DVU3344	hypothetical protein (TIGR)
GENOME	116180	116285	3.35	0	49	116180	160	+	FALSE	DVU0180	ATP-binding component of molybdate ABC transporter (Dmitry Rodionov)	116285	+	55	FALSE	DVU0091	conserved hypothetical protein (TIGR)
GENOME	2464254	2464355	3.35	0	49	2464254	-20	-	TRUE	DVU2580	response regulator (TIGR)	2464355	-	81	FALSE	DVU2367	acyl-(acyl-carrier-protein)--UDP-N-acetylglucosamine O-acyltransferase (TIGR)
GENOME	2914714	2914853	3.35	0	49	2914714	-2878	-	TRUE	DVU2826	hypothetical protein (TIGR)	2914853	-	-2739	TRUE	DVU2812	formate dehydrogenase, alpha subunit, selenocysteine-containing (TIGR)
GENOME	3164819	3164936	3.35	0	49	3164819	-49	-	TRUE	DVU3039	conserved hypothetical protein (TIGR)	3164936	-	68	FALSE	DVU3039	conserved hypothetical protein (TIGR)
GENOME	879125	879266	3.28	0	48	879125	58	-	FALSE	DVU0834	ribonuclease HII (TIGR)	879266	-	199	FALSE	DVU_tRNA-Ser-2	tRNA-Ser (NCBI)
Location	Start	End	Score	Fdr	cutoff_p	Start	offset	genestrand	overlapgene	DVU	Desc	End	GeneStrand	Offset	OverlapGene	DVU	Desc
Dvu0596
GENOME	3516004	3516419	3.2	0	90	3516004	73	-	FALSE	DVU3339	potassium-transporting ATPase, A subunit (TIGR)	3516419		201	FALSE
GENOME	668990	669083	3.02	0	85	668990	48	+	FALSE	DVU0599	carbon starvation protein A, putative (TIGR)	669083	+	-45	TRUE	DVU0599	carbon starvation protein A, putative (TIGR)
GENOME	667150	667383	2.24	0	63	667150	140	+	FALSE	DVU0598	carbon starvation protein A, putative (TIGR)	667383	+	-93	TRUE	DVU0598	carbon starvation protein A, putative (TIGR)
GENOME	2281165	2281584	2.2	0	62	2281165	-280	+	TRUE	DVU2183	hypothetical protein (TIGR)	2281584	+	-699	TRUE	DVU2183	hypothetical protein (TIGR)
GENOME	1243050	1243163	1.96	0	55	1243050	168	+	FALSE	DVU1148	conserved hypothetical protein (TIGR)	1243163	+	55	FALSE	DVU1148	conserved hypothetical protein (TIGR)
GENOME	2093746	2093837	1.96	0	55	2093746	-80	+	TRUE	DVU2015	hypothetical protein (TIGR)	2093837	-	-808	TRUE	DVU2016	GGDEF domain protein (TIGR)
GENOME	2276222	2277373	1.81	0	51	2276222	201		FALSE			2277373	-	-294	TRUE	DVU2177	hypothetical protein (TIGR)
GENOME	2087804	2089108	1.78	0	50	2087804	-63	-	TRUE	DVU2006	hypothetical protein (TIGR)	2089108	+	-353	TRUE	DVU2009	conserved domain protein (TIGR)
GENOME	1259459	1260562	1.71	0	48	1259459	201		FALSE			1260562	-	-375	TRUE	DVU1168	hypothetical protein (TIGR)
PLASMID	22590	23715	1.53	0	48	22590				DVUA0019	type II DNA modification methylesterase	23715				DVUA0019	type II DNA modification methylesterase
GENOME	1816802	1817841	1.56	0	44	1816802	-460	+	TRUE	DVU1748	conserved hypothetical protein (TIGR)	1817841	+	-1499	TRUE	DVU1748	conserved hypothetical protein (TIGR)
GENOME	1773838	1775194	1.42	0	40	1773838	100	+	FALSE	DVU1699	hypothetical protein (TIGR)	1775194	+	-869	TRUE	DVU1700	metallo-beta-lactamase family protein (TIGR)
PLASMID	96320	96541	1.62	0.00877193	51	96320				DVUA0071	glycosyltransferase	96541				DVUA0071	glycosyltransferase
GENOME	745619	745892	1.71	0.00956938	48	745619	-7	+	TRUE	DVU0672	hypothetical protein (TIGR)	745892	-	-90	TRUE	DVU0673	hypothetical protein (TIGR)
GENOME	1247311	1247880	1.71	0.00956938	48	1247311	4	-	FALSE	DVU1155	hypothetical protein (TIGR)	1247880	-	-930	TRUE	DVU1156	sigma-54 dependent transcriptional regulator, putative/response regulator (TIGR)
GENOME	1241817	1241970	1.74	0.0116959	49	1241817	20	+	FALSE	DVU1147	alginate o-acetyltransferase AlgI, putative (TIGR)	1241970	+	-133	TRUE	DVU1147	alginate o-acetyltransferase AlgI, putative (TIGR)
GENOME	1782130	1782525	1.78	0.0131579	50	1782130	-349	-	TRUE	DVU1705	type I restriction-modification enzyme, S subunit (TIGR)	1782525	-	-185	TRUE	DVU1705	type I restriction-modification enzyme, S subunit (TIGR)
GENOME	2094254	2094543	1.78	0.0131579	50	2094254	-391	-	TRUE	DVU2016	GGDEF domain protein (TIGR)	2094543	-	-102	TRUE	DVU2016	GGDEF domain protein (TIGR)
GENOME	2127699	2127912	1.85	0.0175439	52	2127699	-1242	-	TRUE	DVU2051	hypothetical protein (TIGR)	2127912	-	-1029	TRUE	DVU2051	hypothetical protein (TIGR)
GENOME	309862	309987	1.67	0.0175439	47	309862	36	+	FALSE	DVU0268	hypothetical protein (TIGR)	309987	+	-89	TRUE	DVU0268	hypothetical protein (TIGR)
Dvu0749 (blind)
GENOME	508197	508386	2.89	0	90	508197	96	+	FALSE	DVU0448	GDP-mannose 4,6-dehydratase (TIGR)	508386	+	-93	TRUE	DVU0448	GDP-mannose 4,6-dehydratase (TIGR)
GENOME	3077348	3077581	2.89	0	90	3077348	128	+	FALSE	DVU2970	acetyltransferase, GNAT family (TIGR)	3077581	+	-105	TRUE	DVU2970	acetyltransferase, GNAT family (TIGR)
GENOME	623183	623496	1.48	0	46	623183	-190	-	TRUE	DVU0553	hypothetical protein (TIGR)	623496	+	-141	TRUE	DVU0554	NAD-dependent epimerase/dehydratase family protein (TIGR)
GENOME	1701811	1702200	1.28	0	40	1701811	-247	-	TRUE	DVU1615	phenylacetate-coenzyme A ligase (TIGR)	1702200	-	41	FALSE	DVU1616	hypothetical protein (TIGR)
GENOME	2465558	2465696	1.28	0	40	2465558	-214	-	TRUE	DVU2369	UDP-3-O-(R-3-hydroxymyristoyl)-glucosamine N-acyltransferase (TIGR)	2465696	-	-76	TRUE	DVU2369	nitroreductase family protein (TIGR)
GENOME	1614537	1614956	1.19	0	37	1614537	-7184	-	TRUE	DVU1545	hemolysin-type calcium-binding repeat/calx-beta domain protein (TIGR)	1614956	-	-6765	TRUE	DVU1545	UDP-3-O-(R-3-hydroxymyristoyl)-glucosamine N-acyltransferase (TIGR)
GENOME	2500051	2500220	1.15	0	36	2500051	-712	-	TRUE	DVU2396	alcohol dehydrogenase (Chris Hemme)	2500220	-	-543	TRUE	DVU2396	hemolysin-type calcium-binding repeat/calx-beta domain protein (TIGR)
GENOME	3071824	3072021	1.12	0	35	3071824	-190	+	TRUE	DVU2965	hypothetical protein (TIGR)	3072021	+	111	FALSE	DVU2966	alcohol dehydrogenase (Chris Hemme)
GENOME	1560130	1560231	1.09	0	34	1560130	-809	-	TRUE	DVU1481	nuclease domain protein (TIGR)	1560231	-	-708	TRUE	DVU1481	response regulator (TIGR)
GENOME	757769	758093	1.35	0.0131579	42	757769	-361	-	TRUE	DVU0683	hflC protein, putative (TIGR)	758093	-	-37	TRUE	DVU0683	nuclease domain protein (TIGR)
PLASMID	180987	181156	1.64	0.0131579	42	180987				DVUA0138	histidine kinase	181156				DVUA0138	histidine kinase
GENOME	2438113	2438506	1.06	0.0131579	33	2438113	-442	-	TRUE	DVU2342	amino acid ABC transporter, periplasmic amino acid-binding protein (TIGR)	2438506	-	-49	TRUE	DVU2342	hypothetical protein (TIGR)
GENOME	3214106	3214195	1.22	0.0150376	38	3214106	135	-	FALSE	DVU3071	oxidoreductase, FAD/iron-sulfur cluster-binding domain protein (TIGR)	3214195	-	-1877	TRUE	DVU3072	amino acid ABC transporter, periplasmic amino acid-binding protein (TIGR)
GENOME	1171920	1172143	1.25	0.0175439	39	1171920	44	+	FALSE	DVU1068	branched-chain amino acid ABC transporter, permease protein (TIGR)	1172143	+	-179	TRUE	DVU1068	ABC transporter, permease protein, putative (TIGR)
GENOME	1845862	1845979	1.25	0.0175439	39	1845862	-151	-	TRUE	DVU1782	iron-sulfur cluster-binding protein (TIGR)	1845979	-	-34	TRUE	DVU1782	branched-chain amino acid ABC transporter, permease protein (TIGR)
GENOME	1108861	1109330	1.03	0.0191388	32	1108861	-6256	-	TRUE	DVU1012	hemolysin-type calcium-binding repeat protein (TIGR)	1109330	-	-5787	TRUE	DVU1012	iron-sulfur cluster-binding protein (TIGR)
GENOME	1109941	1110440	1.03	0.0191388	32	1109941	-5176	-	TRUE	DVU1012	hemolysin-type calcium-binding repeat protein (TIGR)	1110440	-	-4677	TRUE	DVU1012	hemolysin-type calcium-binding repeat protein (TIGR)
GENOME	2048510	2048888	1.03	0.0191388	32	2048510	-670	+	TRUE	DVU1974	pyridine nucleotide-disulfide oxidoreductase (TIGR)	2048888	+	-1048	TRUE	DVU1974	pyridine nucleotide-disulfide oxidoreductase (TIGR)
GENOME	265206	265421	1.38	0.0263158	43	265206	-16	-	TRUE	DVU0229	hypothetical protein (TIGR)	265421	-	199	FALSE	DVU0229	hypothetical protein (TIGR)
GENOME	1209200	1209812	1.19	0.0263158	37	1209200	-155	-	TRUE	DVU1102	baseplate assembly protein, putative (TIGR)	1209812	-	18	FALSE	DVU1103	baseplate assembly protein, putative (TIGR)
Location	Start	End	Score	Fdr	cutoff_p	Start	offset	genestrand	overlapgene	DVU	Desc	End	GeneStrand	Offset	OverlapGene	DVU	Desc
DVU2577
GENOME	1058344	1059002	2.6	0	82	1058344	-119	-	TRUE	DVU0966	amino acid ABC transporter, periplasmic amino acid-binding protein (TIGR)	1059002	-	-420	TRUE	DVU0963	GTP cyclohydrolase I family protein (TIGR)
GENOME	739673	739840	2.28	0	72	739673	170	+	FALSE	DVU0712	amino acid ABC transporter, periplasmic-binding protein (TIGR)	739840	+	3	FALSE	DVU0668	methyl-accepting chemotaxis protein (TIGR)
GENOME	468380	468542	2.25	0	71	468380	201		FALSE	DVU0495	conserved hypothetical protein (TIGR)	468542	+	115	FALSE	DVU0417	arginine decarboxylase (TIGR)
GENOME	3359066	3359295	2.19	0	69	3359066	-211	-	TRUE	DVU3224	sugar fermentation stimulation protein (TIGR)	3359295	-	18	FALSE	DVU3196	twin-arginine translocation pathway signal sequence domain protein (TIGR)
GENOME	229305	229470	2.06	0	65	229305	29	-	FALSE	DVU0184	hypothetical protein (TIGR)	229470	+	-65	TRUE	DVU0184	hypothetical protein (TIGR)
GENOME	2088462	2088731	2	0	63	2088462	68	-	FALSE	DVU2007	nuclease, putative (TIGR)	2088731	-	-21	TRUE	DVU2008	hypothetical protein (TIGR)
GENOME	3254500	3254676	1.96	0	62	3254500	-127	-	TRUE	DVU3114	3-deoxy-manno-octulosonate cytidylyltransferase (TIGR)	3254676	-	49	FALSE	DVU3106	GGDEF domain protein (TIGR)
GENOME	27376	27561	1.93	0	61	27376	92	+	FALSE	DVU0027	membrane protein, putative (TIGR)	27561	+	-93	TRUE	DVU0024	conserved hypothetical protein (TIGR)
GENOME	3168151	3168448	1.71	0	54	3168151	92	-	FALSE	DVU3045	sensory box histidine kinase/response regulator (TIGR)	3168448	+	-105	TRUE	DVU3045	sensory box histidine kinase/response regulator (TIGR)
GENOME	1816832	1817391	1.68	0	53	1816832	-490	+	TRUE	DVU1748	conserved hypothetical protein (TIGR)	1817391	+	-1049	TRUE	DVU1748	conserved hypothetical protein (TIGR)
GENOME	2280745	2281184	1.68	0	53	2280745	140	+	FALSE	DVU2196	hypothetical protein (TIGR)	2281184	+	-299	TRUE	DVU2183	hypothetical protein (TIGR)
GENOME	2389734	2390253	1.68	0	53	2389734	-10	-	TRUE	DVU2296	monofunctional biosynthetic peptidoglycan transglycosylase (TIGR)	2390253	+	-81	TRUE	DVU2296	monofunctional biosynthetic peptidoglycan transglycosylase (TIGR)
GENOME	714562	714800	1.58	0	50	714562	201		FALSE	DVU0668	methyl-accepting chemotaxis protein (TIGR)	714800	-	-3	TRUE	DVU0644	hypothetical protein (TIGR)
GENOME	2276574	2277806	1.52	0	48	2276574	-1093	-	TRUE	DVU2182	hypothetical protein (TIGR)	2277806	-	139	FALSE	DVU2177	hypothetical protein (TIGR)
GENOME	2127983	2129343	1.33	0	42	2127983	-958	-	TRUE	DVU2099	carbon monoxide dehydrogenase accessory protein CooC, putative (TIGR)	2129343	+	-2	TRUE	DVU2052	glycosyl transferase, group 2 family protein (TIGR)
GENOME	1247247	1247492	1.3	0	41	1247247	111	-	FALSE	DVU1185	colicin V production family protein (TIGR)	1247492	-	185	FALSE	DVU1155	hypothetical protein (TIGR)
GENOME	626192	626749	1.62	0.0131579	51	626192	184	+	FALSE	DVU0558	hypothetical protein (TIGR)	626749	+	-196	TRUE	DVU0560	conserved domain protein (TIGR)
PLASMID	1772	1853	1.71	0.0131579	51	1772	-162	+	TRUE	DVU0018	methyl-accepting chemotaxis protein, putative (TIGR)	1853	+	-243	TRUE	DVU0002	DNA polymerase III, beta subunit (TIGR)
GENOME	1816246	1816731	1.58	0.0161943	50	1816246	96	+	FALSE	DVU1748	conserved hypothetical protein (TIGR)	1816731	+	-389	TRUE	DVU1748	conserved hypothetical protein (TIGR)
Dvu2588 (blind)
GENOME	1035281	1035486	3.79	0	82	1035281	80	+	FALSE	DVU0943	membrane protein, putative (TIGR)	1035486	+	-125	TRUE	DVU0943	membrane protein, putative (TIGR)
GENOME	2556923	2557233	3.79	0	82	2556923	-28	+	TRUE	DVU2452	hypothetical protein (TIGR)	2557233		201	FALSE
GENOME	2227504	2227760	3.05	0	66	2227504	-22	-	TRUE	DVU2130	hypothetical protein (TIGR)	2227760	+	63	FALSE	DVU2131	hypothetical protein (TIGR)
GENOME	2453117	2453358	3.05	0	66	2453117	42	-	FALSE	DVU2355	tRNA (guanosine-2-O-)-methyltransferase (TIGR)	2453358	+	-81	TRUE	DVU2356	membrane protein, putative (TIGR)
GENOME	668771	669087	2.5	0	54	668771	201		FALSE			669087	+	-49	TRUE	DVU0599	carbon starvation protein A, putative (TIGR)
GENOME	2280553	2280754	2.26	0	49	2280553	180	+	FALSE	DVU2182	hypothetical protein (TIGR)	2280754	+	131	FALSE	DVU2183	hypothetical protein (TIGR)
GENOME	1808052	1808347	2.17	0	47	1808052	201		FALSE			1808347	-	199	FALSE	DVU1739	hypothetical protein (TIGR)
GENOME	1247279	1247476	2.13	0	46	1247279	143	-	FALSE	DVU1154	hypothetical protein (TIGR)	1247476	-	169	FALSE	DVU1155	hypothetical protein (TIGR)
GENOME	626146	626819	2.08	0	45	626146	201		FALSE			626819	+	-266	TRUE	DVU0560	conserved domain protein (TIGR)
GENOME	3461310	3461475	2.08	0	45	3461310	144	-	FALSE	DVU3284	L-lactate permease (TIGR)	3461475	-	64	FALSE	DVU3285	hypothetical protein (TIGR)
GENOME	2127863	2129031	2.03	0	44	2127863	-1078	-	TRUE	DVU2051	hypothetical protein (TIGR)	2129031	-	90	FALSE	DVU2051	hypothetical protein (TIGR)
PLASMID	22387	24015	1.74	0	38	22387				DVUA0019	type II DNA modification methylesterase	24015				DVUA0019	type II DNA modification methylesterase
GENOME	2270046	2271140	1.57	0	34	2270046	-55	+	TRUE	DVU2173	hypothetical protein (TIGR)	2271140	-	-4608	TRUE	DVU2175	adenine specific DNA methyltransferase, putative (TIGR)
GENOME	1243026	1243243	1.99	0.00877193	43	1243026	192	+	FALSE	DVU1148	conserved hypothetical protein (TIGR)	1243243	+	-25	TRUE	DVU1148	conserved hypothetical protein (TIGR)
GENOME	1458910	1459300	1.99	0.00877193	43	1458910	30	-	FALSE	DVU1386	membrane protein, putative (TIGR)	1459300	+	-129	TRUE	DVU1387	conserved hypothetical protein (TIGR)
GENOME	1259563	1260378	1.85	0.0197368	40	1259563	201		FALSE			1260378		201	FALSE
GENOME	2094194	2094538	1.85	0.0197368	40	2094194	-451	-	TRUE	DVU2016	GGDEF domain protein (TIGR)	2094538	-	-107	TRUE	DVU2016	GGDEF domain protein (TIGR)
GENOME	1817132	1817481	2.17	0.031579	47	1817132	-790	+	TRUE	DVU1748	conserved hypothetical protein (TIGR)	1817481	+	-1139	TRUE	DVU1748	conserved hypothetical protein (TIGR)
GENOME	1241709	1242496	1.8	0.031579	39	1241709	128	+	FALSE	DVU1147	alginate o-acetyltransferase AlgI, putative (TIGR)	1242496	+	-659	TRUE	DVU1147	alginate o-acetyltransferase AlgI, putative (TIGR)
GENOME	2088378	2088747	2.4	0.0350877	52	2088378	-16	-	TRUE	DVU2007	nuclease, putative (TIGR)	2088747	-	-5	TRUE	DVU2008	hypothetical protein (TIGR)
Location	Start	End	Score	Fdr	cutoff_p	Start	offset	genestrand	overlapgene	DVU	Desc	End	GeneStrand	Offset	OverlapGene	DVU	Desc
DVU2675
I
GENOME	2363589	2363646	3.74	0	51	2363589	-8	+	TRUE	DVU2273	hypothetical protein (TIGR)	2363646	+	-65	TRUE	DVU2273	hypothetical protein (TIGR)
GENOME	1308895	1309177	3.67	0	50	1308895	201		FALSE	DVU1218	conserved hypothetical protein (TIGR)	1309177	-	-49	TRUE	DVU1218	conserved hypothetical protein (TIGR)
GENOME	1341073	1341178	3.67	0	50	1341073	165	-	FALSE	DVU1255	Sua5/YciO/YrdC/YwlC family protein (TIGR)	1341178	+	83	FALSE	DVU1255	Sua5/YciO/YrdC/YwlC family protein (TIGR)
GENOME	1463875	1464044	3.6	0	49	1463875	132	+	FALSE	DVU1396	conserved hypothetical protein (TIGR)	1464044	+	-37	TRUE	DVU1391	hypothetical protein (TIGR)
GENOME	1465963	1466060	3.6	0	49	1465963	-58	-	TRUE	DVU1407	radical SAM domain protein (TIGR)	1466060	-	39	FALSE	DVU1396	conserved hypothetical protein (TIGR)
GENOME	1516385	1516526	3.45	0	47	1516385	-89	-	TRUE	DVU1438	cobyrinic acid a,c-diamide synthase family protein (TIGR)	1516526	-	52	FALSE	DVU1438	cobyrinic acid a,c-diamide synthase family protein (TIGR)
GENOME	1928151	1928236	3.45	0	47	1928151	200	+	FALSE	DVU1868	dihydrodipicolinate synthase (TIGR)	1928236	+	115	FALSE	DVU1861	peptide chain release factor 2, programmed frameshift (TIGR)
GENOME	2293104	2293333	3.45	0	47	2293104	-589	-	TRUE	DVU2261	hypothetical protein (TIGR)	2293333	-	-360	TRUE	DVU2197	site-specific recombinase, phage integrase family (TIGR)
GENOME	2464194	2464335	3.45	0	47	2464194	-80	-	TRUE	DVU2367	acyl-(acyl-carrier-protein)--UDP-N-acetylglucosamine O-acyltransferase (TIGR)	2464335	-	61	FALSE	DVU2367	acyl-(acyl-carrier-protein)--UDP-N-acetylglucosamine O-acyltransferase (TIGR)
GENOME	3069790	3069959	3.45	0	47	3069790	-1060	+	TRUE	DVU2986	phage shock protein C (TIGR)	3069959	+	-1229	TRUE	DVU2962	sensor histidine kinase (TIGR)
GENOME	1063250	1063327	3.38	0	46	1063250	-72	+	TRUE			1063327	+	-149	TRUE	DVU0966	amino acid ABC transporter, periplasmic amino acid-binding protein (TIGR)
GENOME	1476015	1476088	3.38	0	46	1476015	-1439	-	TRUE	DVU1438	cobyrinic acid a,c-diamide synthase family protein (TIGR)	1476088	-	-1366	TRUE	DVU1407	radical SAM domain protein (TIGR)
GENOME	1855248	1855387	3.38	0	46	1855248	-1585	-	TRUE	DVU1861	peptide chain release factor 2, programmed frameshift (TIGR)	1855387	-	-1446	TRUE	DVU1790	MutS2 family protein (TIGR)
GENOME	1933280	1933357	3.38	0	46	1933280	144	+	FALSE	DVU1891	conserved hypothetical protein (TIGR)	1933357	+	67	FALSE	DVU1868	dihydrodipicolinate synthase (TIGR)
PLASMID	110682	110775	3.08	0	46	110682	188	+	FALSE	DVU0091	conserved hypothetical protein (TIGR)	110775	+	95	FALSE	Dv5SA	5S ribosomal RNA (NCBI)
GENOME	691512	691605	3.3	0	45	691512	32	+	FALSE			691605	+	-61	TRUE	DVU0625	cytochrome c nitrite reductase, catalytic subunit NrfA, putative (Shelley Haveman)
GENOME	1613594	1614686	3.3	0	45	1613594	-661	-	TRUE	DVU1642	hypothetical protein (TIGR)	1614686	-	-7035	TRUE	DVU1545	hemolysin-type calcium-binding repeat/calx-beta domain protein (TIGR)
GENOME	1779838	1780007	3.3	0	45	1779838	-1189	-	TRUE	DVU1704	conserved hypothetical protein (TIGR)	1780007	-	-1020	TRUE	DVU1703	type I restriction-modification enzyme, R subunit (TIGR)
GENOME	2390212	2390289	3.3	0	45	2390212	-40	+	TRUE	DVU2357	HD domain protein (TIGR)	2390289	+	-117	TRUE	DVU2296	monofunctional biosynthetic peptidoglycan transglycosylase (TIGR)
GENOME	3164827	3165426	3.3	0	45	3164827	-41	-	TRUE	DVU3039	conserved hypothetical protein (TIGR)	3165426	+	127	FALSE	DVU3042	lipoprotein, putative (TIGR)
II
GENOME	680397	680501	3.86	0	67	680397	-95	-	TRUE	DVU0625	cytochrome c nitrite reductase, catalytic subunit NrfA, putative (Shelley Haveman)	680501	-	9	FALSE	DVU0610	conserved hypothetical protein (TIGR)
GENOME	1580912	1581009	3.86	0	67	1580912	48	-	FALSE	DVU1544	mechanosensitive ion channel family protein (TIGR)	1581009	-	145	FALSE	DVU1505	holin, putative (TIGR)
GENOME	965906	965995	3.69	0	64	965906	-97	-	TRUE	DVU0961	conserved hypothetical protein (TIGR)	965995	-	-8	TRUE	DVU0873	translation elongation factor Ts (TIGR)
PLASMID	105442	105579	3.39	0	64	105442	201		FALSE	Dv23SA	23S ribosomal RNA (NCBI)	105579	-	-88	TRUE	DVU0086	hypothetical protein (TIGR)
GENOME	791705	791802	3.63	0	63	791705	-24	+	TRUE	DVU_tRNA-Ser-2	tRNA-Ser (NCBI)	791802	+	-121	TRUE	DVU0712	amino acid ABC transporter, periplasmic-binding protein (TIGR)
GENOME	2188290	2188395	3.63	0	63	2188290	-20	+	TRUE			2188395	+	-125	TRUE	DVU2099	carbon monoxide dehydrogenase accessory protein CooC, putative (TIGR)
GENOME	2743380	2743505	3.58	0	62	2743380	168	+	FALSE	DVU2650	hypothetical protein (TIGR)	2743505	+	43	FALSE	DVU2624	hypothetical protein (TIGR)
GENOME	1799712	1799790	3.52	0	61	1799712	184	-	FALSE	DVU1748	conserved hypothetical protein (TIGR)	1799790	-	-122	TRUE	DVU1726	hypothetical protein (TIGR)
GENOME	3196502	3196691	3.46	0	60	3196502	-62	-	TRUE	DVU3106	GGDEF domain protein (TIGR)	3196691	-	127	FALSE	DVU3062	sensor histidine kinase/response regulator (TIGR)
GENOME	1238741	1239156	3.4	0	59	1238741	-59	-	TRUE	DVU1147	alginate o-acetyltransferase AlgI, putative (TIGR)	1239156	-	-66	TRUE	DVU1143	hypothetical protein (TIGR)
GENOME	1731408	1731607	3.4	0	59	1731408	-334	-	TRUE	DVU1698	hypothetical protein (TIGR)	1731607	-	-135	TRUE	DVU1650	conserved hypothetical protein (TIGR)
GENOME	2228481	2228582	3.34	0	58	2228481	201		FALSE	DVU2176	hypothetical protein (TIGR)	2228582	-	-244	TRUE	DVU2132	hypothetical protein (TIGR)
GENOME	2455020	2455117	3.34	0	58	2455020	-1089	-	TRUE	DVU2367	acyl-(acyl-carrier-protein)--UDP-N-acetylglucosamine O-acyltransferase (TIGR)	2455117	-	-992	TRUE	DVU2357	HD domain protein (TIGR)
GENOME	3124046	3124148	3.34	0	58	3124046	93	+	FALSE	DVU3039	conserved hypothetical protein (TIGR)	3124148	+	-9	TRUE	DVU3011	conserved hypothetical protein (TIGR)
GENOME	1246722	1246807	3.29	0	57	1246722	201		FALSE	DVU1154	hypothetical protein (TIGR)	1246807		201	FALSE
GENOME	3094233	3096011	3.29	0	57	3094233	-63	-	TRUE	DVU3011	conserved hypothetical protein (TIGR)	3096011	+	-509	TRUE	DVU2989	psp operon transcriptional activator (TIGR)
GENOME	3394694	3394787	3.29	0	57	3394694	-568	+	TRUE			3394787	+	-661	TRUE	DVU3224	sugar fermentation stimulation protein (TIGR)
GENOME	1721762	1721891	3.23	0	56	1721762	144	+	FALSE	DVU1650	conserved hypothetical protein (TIGR)	1721891	+	15	FALSE	DVU1642	hypothetical protein (TIGR)
GENOME	2710827	2710956	3.23	0	56	2710827	140	-	FALSE	DVU2590	sensory box protein (TIGR)	2710956	-	-1308	TRUE	DVU2587	sensor histidine kinase (TIGR)
GENOME	256925	257042	3.06	0	56	256925	0	+	TRUE	DVU0260	response regulator (TIGR)	257042	+	-117	TRUE	DVU0216	phage baseplate assembly protein V, putative (TIGR)
III
GENOME	2088490	2088751	1.79	0	62	2088490	96	-	FALSE	DVU2010	ISD1, transposase OrfB (TIGR)	2088751	-	-1	TRUE	DVU2008	hypothetical protein (TIGR)
GENOME	2280617	2280998	1.67	0	58	2280617	116	+	FALSE	DVU2183	hypothetical protein (TIGR)	2280998	+	-113	TRUE	DVU2183	hypothetical protein (TIGR)
GENOME	1781366	1781759	1.44	0	50	1781366	-67	-	TRUE	DVU1725	conserved hypothetical protein (TIGR)	1781759	-	-951	TRUE	DVU1705	type I restriction-modification enzyme, S subunit (TIGR)
GENOME	1817132	1817511	1.44	0	50	1817132	-790	+	TRUE	DVU1790	MutS2 family protein (TIGR)	1817511	+	-1169	TRUE	DVU1748	conserved hypothetical protein (TIGR)
GENOME	2126449	2129283	1.44	0	50	2126449	-64	+	TRUE	DVU2051	hypothetical protein (TIGR)	2129283	-	45	FALSE	DVU_tRNA-Met-4	tRNA-Met (NCBI)
GENOME	1243022	1245264	1.39	0	48	1243022	196	+	FALSE			1245264	+	-73	TRUE	DVU1150	conserved hypothetical protein (TIGR)
GENOME	1247175	1247488	1.39	0	48	1247175	39	-	FALSE	DVU1154	hypothetical protein (TIGR)	1247488	-	181	FALSE	DVU1155	hypothetical protein (TIGR)
GENOME	2275849	2277846	1.39	0	48	2275849	-24	+	TRUE	DVU2177	hypothetical protein (TIGR)	2277846	-	179	FALSE	DVU2177	hypothetical protein (TIGR)
GENOME	626240	626753	1.33	0	46	626240	136	+	FALSE	DVU0589	molybdopterin-guanine dinucleotide biosynthesis protein B, putative (TIGR)	626753	+	-200	TRUE	DVU0560	conserved domain protein (TIGR)
GENOME	1816156	1816641	1.3	0	45	1816156	186	+	FALSE	DVU1748	conserved hypothetical protein (TIGR)	1816641	+	-299	TRUE	DVU1748	conserved hypothetical protein (TIGR)
GENOME	2944825	2945098	1.21	0	42	2944825	-160	-	TRUE	DVU2945	conserved domain protein (TIGR)	2945098	-	113	FALSE	DVU2840	conserved hypothetical protein (TIGR)
GENOME	1241777	1242706	1.15	0	40	1241777	60	+	FALSE	DVU1148	conserved hypothetical protein (TIGR)	1242706	+	-869	TRUE	DVU1147	alginate o-acetyltransferase AlgI, putative (TIGR)
GENOME	1773691	1775852	1.15	0	40	1773691	120	-	FALSE	DVU1703	type I restriction-modification enzyme, R subunit (TIGR)	1775852	-	-232	TRUE	DVU1701	hypothetical protein (TIGR)
GENOME	2942863	2944421	1.15	0	40	2942863	-550	+	TRUE	DVU2840	conserved hypothetical protein (TIGR)	2944421	-	-564	TRUE	DVU2840	conserved hypothetical protein (TIGR)
GENOME	2078479	2079665	1.13	0	39	2078479	201		FALSE	DVU2007	nuclease, putative (TIGR)	2079665	+	-105	TRUE	DVU1999	sulfate transporter family protein (TIGR)
GENOME	2766247	2768447	1.13	0	39	2766247	-55	-	TRUE	DVU2724	phage baseplate assembly protein V, putative (TIGR)	2768447	+	-85	TRUE	DVU2655	D-alanyl-D-alanine carboxypeptidase family protein (TIGR)
GENOME	621858	623468	1.1	0	38	621858	-700	+	TRUE	DVU0554	NAD-dependent epimerase/dehydratase family protein (TIGR)	623468	+	-113	TRUE	DVU0554	NAD-dependent epimerase/dehydratase family protein (TIGR)
GENOME	2089819	2090741	1.07	0.0105263	37	2089819	-124	-	TRUE	DVU2049	transposase OrfA, IS3 family, degenerate (TIGR)	2090741	-	157	FALSE	DVU2012	hypothetical protein (TIGR)
PLASMID	22071	22811	1.14	0.0105263	37	22071	-1935	+	TRUE	DVU0024	conserved hypothetical protein (TIGR)	22811	-	-299	TRUE	DVU0019	nigerythrin (TIGR)
GENOME	624025	624805	1.24	0.0131579	43	624025	-670	+	TRUE	DVU0558	hypothetical protein (TIGR)	624805	+	67	FALSE	DVU0557	ISDvu3, transposase OrfB, authentic point mutation (TIGR)
Location	Start	End	Score	Fdr	cutoff_p	Start	offset	genestrand	overlapgene	DVU	Desc	End	GeneStrand	Offset	OverlapGene	DVU	Desc
Dvu1083
The DAP-chip was done in triplicate (see Table S3) The top 100 hits of one of the replicates are shown first, and then the 30 upstream peaks common to the three replicates are shown next
One replicate
GENOME	1131419	1131556	1.98	0	82	1131419	92	+	FALSE	DVU1027	hypothetical protein (TIGR)	1131556	+	-45	TRUE	DVU1027	hypothetical protein (TIGR)
GENOME	2585847	2585988	1.98	0	82	2585847	68	+	FALSE	DVU2477	phosphate ABC transporter, periplasmic phosphate-binding protein, putative (TIGR)	2585988	+	-73	TRUE	DVU2477	phosphate ABC transporter, periplasmic phosphate-binding protein, putative (TIGR)
GENOME	3143435	3143760	1.98	0	82	3143435	180	+	FALSE	DVU3024	hypothetical protein (TIGR)	3143760	+	7	FALSE	DVU3025	pyruvate-ferredoxin oxidoreductase (TIGR)
GENOME	1555384	1555621	1.93	0	80	1555384	180	+	FALSE	DVU1475	PhoU family protein (TIGR)	1555621	+	-57	TRUE	DVU1475	PhoU family protein (TIGR)
GENOME	2398222	2398555	1.93	0	80	2398222	-48	+	TRUE	DVU2304	hypothetical protein (TIGR)	2398555	+	-65	TRUE	DVU2305	conserved hypothetical protein (TIGR)
GENOME	79359	79524	1.88	0	78	79359	189	-	FALSE	DVU0067	hypothetical protein (TIGR)	79524		201	FALSE
GENOME	2511716	2511857	1.86	0	77	2511716	168	-	FALSE	DVU2406	hypothetical protein (TIGR)	2511857		201	FALSE
GENOME	2087716	2088055	1.83	0	76	2087716	-151	-	TRUE	DVU2006	hypothetical protein (TIGR)	2088055	-	188	FALSE	DVU2006	hypothetical protein (TIGR)
GENOME	455658	455979	1.81	0	75	455658	112	+	FALSE	DVU0407	rare lipoprotein A family protein (TIGR)	455979	+	-209	TRUE	DVU0407	rare lipoprotein A family protein (TIGR)
GENOME	745417	746091	1.81	0	75	745417	-37	-	TRUE	DVU0671	conserved hypothetical protein (TIGR)	746091	-	109	FALSE	DVU0673	hypothetical protein (TIGR)
GENOME	2775327	2775496	1.81	0	75	2775327	-73	-	TRUE	DVU2663	conserved hypothetical protein (TIGR)	2775496	-	96	FALSE	DVU2663	conserved hypothetical protein (TIGR)
GENOME	2852291	2852468	1.81	0	75	2852291	160	+	FALSE	DVU2747	hypothetical protein (TIGR)	2852468	+	-17	TRUE	DVU2747	hypothetical protein (TIGR)
GENOME	333263	333848	1.79	0	74	333263	201		FALSE			333848	-	68	FALSE	DVU0288	hypothetical protein (TIGR)
GENOME	739384	739988	1.79	0	74	739384	-289	-	TRUE	DVU0667	HD domain protein (TIGR)	739988	+	-145	TRUE	DVU0668	methyl-accepting chemotaxis protein (TIGR)
GENOME	501008	501185	1.76	0	73	501008	25	-	FALSE	DVU0442	phoH-related protein (TIGR)	501185		201	FALSE
GENOME	3463948	3464245	1.76	0	73	3463948	-14	-	TRUE	DVU3287	glycosyl transferase, group 2 family protein (TIGR)	3464245	-	-15	TRUE	DVU3289	hypothetical protein (TIGR)
GENOME	812761	813102	1.74	0	72	812761	-23	-	TRUE	DVU0727	conserved hypothetical protein (TIGR)	813102	-	119	FALSE	DVU0728	hypothetical protein (TIGR)
GENOME	1327515	1327890	1.74	0	72	1327515	-64	-	TRUE	DVU1238	amino acid ABC transporter, periplasmic amino acid-binding protein (TIGR)	1327890	-	-423	TRUE	DVU1239	membrane protein, putative (TIGR)
GENOME	1724701	1725181	1.74	0	72	1724701	-122	-	TRUE	DVU1644	permease, putative (TIGR)	1725181	-	8	FALSE	DVU1645	transcriptional regulator, ArsR family (TIGR)
GENOME	2270078	2271094	1.74	0	72	2270078	-87	+	TRUE	DVU2173	hypothetical protein (TIGR)	2271094	-	187	FALSE	DVU2174	hypothetical protein (TIGR)
GENOME	2281659	2281778	1.74	0	72	2281659	-210	-	TRUE	DVU2184	DNA-binding domain, excisionase family (TIGR)	2281778	-	-91	TRUE	DVU2184	DNA-binding domain, excisionase family (TIGR)
GENOME	229674	230055	1.71	0	71	229674	176	+	FALSE	DVU0185	hypothetical protein (TIGR)	230055	+	-34	TRUE	DVU0186	conserved hypothetical protein (TIGR)
GENOME	1990794	1990956	1.71	0	71	1990794	-70	-	TRUE	DVU1915	hypothetical protein (TIGR)	1990956	-	92	FALSE	DVU1915	hypothetical protein (TIGR)
GENOME	2046658	2047056	1.71	0	71	2046658	201		FALSE			2047056	+	-57	TRUE	DVU1973	rhodanese-like domain protein (TIGR)
GENOME	2280601	2280854	1.71	0	71	2280601	132	+	FALSE	DVU2182	hypothetical protein (TIGR)	2280854	+	31	FALSE	DVU2183	hypothetical protein (TIGR)
GENOME	16374	16579	1.69	0	70	16374	88	+	FALSE	DVU0013	sensory box histidine kinase (TIGR)	16579	+	-117	TRUE	DVU0013	sensory box histidine kinase (TIGR)
GENOME	626770	627261	1.69	0	70	626770	-130	+	TRUE	DVU0560	conserved domain protein (TIGR)	627261	+	-89	TRUE	DVU0561	glycosyl transferase, group 1 family protein (TIGR)
GENOME	2093654	2093841	1.66	0	69	2093654	12	+	FALSE	DVU2015	hypothetical protein (TIGR)	2093841	-	-804	TRUE	DVU2016	GGDEF domain protein (TIGR)
GENOME	2157724	2158565	1.66	0	69	2157724	-142	-	TRUE	DVU2073	chemotaxis protein CheY (TIGR)	2158565	-	39	FALSE	DVU2074	chemotaxis protein CheW (TIGR)
GENOME	2748612	2748909	1.66	0	69	2748612	180	+	FALSE	DVU2633	transcriptional regulator, putative (TIGR)	2748909	+	-117	TRUE	DVU2633	transcriptional regulator, putative (TIGR)
GENOME	1105207	1105444	1.64	0	68	1105207	-54	-	TRUE	DVU1009	hypothetical protein (TIGR)	1105444	+	-69	TRUE	DVU1010	hypothetical protein (TIGR)
GENOME	1582146	1582401	1.64	0	68	1582146	-293	-	TRUE	DVU1509	conserved hypothetical protein (TIGR)	1582401	-	-38	TRUE	DVU1509	conserved hypothetical protein (TIGR)
GENOME	1808004	1808455	1.64	0	68	1808004	201		FALSE			1808455		201	FALSE
GENOME	1956152	1956514	1.64	0	68	1956152	0	-	TRUE	DVU1884	methyl-accepting chemotaxis protein (TIGR)	1956514	-	-1393	TRUE	DVU1885	glutamyl-tRNA(Gln) amidotransferase, B subunit (TIGR)
GENOME	842543	842816	1.62	0	67	842543	201		FALSE			842816	-	-1701	TRUE	DVU0751	amino acid ABC transporter, permease protein, His/Glu/Gln/Arg/opine family (TIGR)
GENOME	1010089	1010631	1.62	0	67	1010089	-364	-	TRUE	DVU0916	AT-rich DNA-binding protein (TIGR)	1010631	-	178	FALSE	DVU0916	AT-rich DNA-binding protein (TIGR)
GENOME	1816174	1818129	1.62	0	67	1816174	168	+	FALSE	DVU1748	conserved hypothetical protein (TIGR)	1818129	-	-188	TRUE	DVU1749	hypothetical protein (TIGR)
GENOME	2033138	2033299	1.62	0	67	2033138	188	+	FALSE	DVU1959	EAL domain/GGDEF domain protein (TIGR)	2033299	+	27	FALSE	DVU1959	EAL domain/GGDEF domain protein (TIGR)
GENOME	2092028	2092477	1.62	0	67	2092028	-301	-	TRUE	DVU2013	hybrid cluster protein (TIGR)	2092477	-	148	FALSE	DVU2013	hybrid cluster protein (TIGR)
GENOME	2094489	2094562	1.62	0	67	2094489	-156	-	TRUE	DVU2016	GGDEF domain protein (TIGR)	2094562	-	-83	TRUE	DVU2016	GGDEF domain protein (TIGR)
GENOME	3071375	3071583	1.62	0	67	3071375	-520	+	TRUE	DVU2964	hypothetical protein (TIGR)	3071583	+	51	FALSE	DVU2965	hypothetical protein (TIGR)
GENOME	3286232	3286429	1.62	0	67	3286232	201		FALSE			3286429	+	-6	TRUE	DVU3139	bacterial extracellular solute-binding protein, family 3 (TIGR)
GENOME	2189160	2189333	1.59	0	66	2189160	201		FALSE			2189333	-	-375	TRUE	DVU2100	universal stress protein family (TIGR)
GENOME	2439433	2439790	1.59	0	66	2439433	196	+	FALSE	DVU2344	hypothetical protein (TIGR)	2439790	-	-281	TRUE	DVU2345	hypothetical protein (TIGR)
GENOME	3063966	3064255	1.59	0	66	3063966	-121	-	TRUE	DVU2955	hypothetical protein (TIGR)	3064255	-	168	FALSE	DVU2955	hypothetical protein (TIGR)
GENOME	885752	886123	1.57	0	65	885752	-27	-	TRUE	DVU0799	conserved hypothetical protein (TIGR)	886123	-	141	FALSE	DVU0800	hypothetical protein (TIGR)
GENOME	1268843	1269184	1.57	0	65	1268843	-179	-	TRUE	DVU1177	hypothetical protein (TIGR)	1269184	+	-7	TRUE	DVU1179	aldehyde:ferredoxin oxidoreductase, tungsten-containing (TIGR)
GENOME	2277624	2277866	1.57	0	65	2277624	-43	-	TRUE	DVU2177	hypothetical protein (TIGR)	2277866	-	199	FALSE	DVU2177	hypothetical protein (TIGR)
GENOME	2323096	2323317	1.57	0	65	2323096	-760	+	TRUE	DVU2230	purine nucleoside phosphorylase (TIGR)	2323317	+	47	FALSE	DVU2231	GTP-binding protein TypA (TIGR)
GENOME	2609256	2609854	1.57	0	65	2609256	-94	-	TRUE	DVU2497	lipoprotein, putative (TIGR)	2609854	-	186	FALSE	DVU2498	hypothetical protein (TIGR)
GENOME	2850936	2851121	1.57	0	65	2850936	-78	-	TRUE	DVU2745	hypothetical protein (TIGR)	2851121	+	-32	TRUE	DVU2746	conserved hypothetical protein (TIGR)
GENOME	1245838	1246208	1.54	0.0012837	64	1245838	-24	+	TRUE	DVU1151	hypothetical protein (TIGR)	1246208	+	-117	TRUE	DVU1152	hypothetical protein (TIGR)
GENOME	2275885	2277133	1.52	0.0143541	63	2275885	-60	+	TRUE	DVU2176	hypothetical protein (TIGR)	2277133	-	-534	TRUE	DVU2177	hypothetical protein (TIGR)
GENOME	1773750	1774174	1.57	0.0157895	65	1773750	188	+	FALSE	DVU1699	hypothetical protein (TIGR)	1774174	+	151	FALSE	DVU1700	metallo-beta-lactamase family protein (TIGR)
GENOME	2766291	2766600	1.54	0.0175439	64	2766291	-11	-	TRUE	DVU2650	hypothetical protein (TIGR)	2766600	-	-31	TRUE	DVU2651	hypothetical protein (TIGR)
GENOME	123102	123335	1.52	0.0183599	63	123102	-40	-	TRUE	DVU0093	conserved domain protein/glycosyl transferase, group 1 family protein (TIGR)	123335	+	39	FALSE	DVU0094	methyl-accepting chemotaxis protein (TIGR)
GENOME	932602	933045	1.52	0.0183599	63	932602	201		FALSE			933045	-	3	FALSE	DVU0845	hypothetical protein (TIGR)
GENOME	1558489	1560369	1.5	0.018797	62	1558489	175	+	FALSE	DVU1479	conserved hypothetical protein (TIGR)	1560369	-	-570	TRUE	DVU1481	nuclease domain protein (TIGR)
GENOME	2053013	2053482	1.5	0.018797	62	2053013	85	-	FALSE	DVU1977	chaperonin, 10 kDa (TIGR)	2053482	-	-1053	TRUE	DVU1978	methionine transporter from the Na+/H+ antiporter superfamily (Dmitry Rodionov)
GENOME	3277004	3277448	1.5	0.018797	62	3277004	28	+	FALSE	DVU3130	hypothetical protein (TIGR)	3277448	+	-25	TRUE	DVU3131	transcriptional regulator, putative (TIGR)
GENOME	1241721	1241890	1.5	0.0251716	62	1241721	116	+	FALSE	DVU1147	alginate o-acetyltransferase AlgI, putative (TIGR)	1241890	+	-53	TRUE	DVU1147	alginate o-acetyltransferase AlgI, putative (TIGR)
GENOME	2078467	2079256	1.5	0.0251716	62	2078467	201		FALSE			2079256	+	95	FALSE	DVU1998	hypothetical protein (TIGR)
GENOME	2088198	2089016	1.5	0.0251716	62	2088198	-196	-	TRUE	DVU2007	nuclease, putative (TIGR)	2089016	+	-261	TRUE	DVU2009	conserved domain protein (TIGR)
GENOME	1450	1591	1.47	0.0268123	61	1450	160	+	FALSE	DVU0002	DNA polymerase III, beta subunit (TIGR)	1591	+	19	FALSE	DVU0002	DNA polymerase III, beta subunit (TIGR)
GENOME	417886	418383	1.47	0.0268123	61	417886	192	+	FALSE	DVU0369	hypothetical protein (TIGR)	418383	-	-28	TRUE	DVU0370	hypothetical protein (TIGR)
GENOME	1186971	1187088	1.47	0.0268123	61	1186971	156	+	FALSE	DVU1083	phosphate regulon transcriptional regulator PhoB (TIGR)	1187088	+	39	FALSE	DVU1083	phosphate regulon transcriptional regulator PhoB (TIGR)
GENOME	1215147	1215890	1.47	0.0268123	61	1215147	-36	+	TRUE	DVU1109	ATPase domain protein (TIGR)	1215890	+	-779	TRUE	DVU1109	ATPase domain protein (TIGR)
GENOME	1260325	1260542	1.47	0.0268123	61	1260325	-524	+	TRUE	DVU1167	hypothetical protein (TIGR)	1260542	-	-395	TRUE	DVU1168	hypothetical protein (TIGR)
GENOME	1409354	1409755	1.47	0.0268123	61	1409354	160	+	FALSE	DVU1333	hypothetical protein (TIGR)	1409755	+	30	FALSE	DVU1334	trigger factor (TIGR)
GENOME	1434422	1434711	1.47	0.0268123	61	1434422	25	-	FALSE	DVU1353	DNA polymerase III, alpha subunit (TIGR)	1434711	+	164	FALSE	DVU1355	hypothetical protein (TIGR)
GENOME	3064532	3065494	1.52	0.0526316	63	3064532	-667	-	TRUE	DVU2956	sigma-54 dependent transcriptional regulator (TIGR)	3065494	+	-48	TRUE	DVU2958	membrane protein, putative (TIGR)
GENOME	714494	714876	1.45	0.0580762	60	714494	201		FALSE			714876	+	-57	TRUE	DVU0645	methyl-accepting chemotaxis protein (TIGR)
GENOME	1345882	1346171	1.45	0.0580762	60	1345882	-75	-	TRUE	DVU1258	glutamine synthetase, type III (TIGR)	1346171	+	-89	TRUE	DVU1259	hypothetical protein (TIGR)
GENOME	1889403	1889636	1.45	0.0580762	60	1889403	107	-	FALSE	DVU1823	glutamate synthase, iron-sulfur cluster-binding subunit, putative (TIGR)	1889636	-	-643	TRUE	DVU1824	conserved hypothetical protein (TIGR)
GENOME	2493347	2493919	1.45	0.0580762	60	2493347	156	+	FALSE	DVU_tRNA-Asn-2	tRNA-Asn (NCBI)	2493919	-	46	FALSE	DVU2391	hypothetical protein (TIGR)
GENOME	2764505	2764777	1.45	0.0580762	60	2764505	64	+	FALSE	DVU2648	hypothetical protein (TIGR)	2764777	+	115	FALSE	DVU2649	hypothetical protein (TIGR)
GENOME	2272051	2272610	1.42	0.0758252	59	2272051	-3697	-	TRUE	DVU2175	adenine specific DNA methyltransferase, putative (TIGR)	2272610	-	-3138	TRUE	DVU2175	adenine specific DNA methyltransferase, putative (TIGR)
GENOME	2564604	2564903	1.42	0.115789	59	2564604	-72	+	TRUE	DVU2457	hypothetical protein (TIGR)	2564903	-	-53	TRUE	DVU2458	hypothetical protein (TIGR)
GENOME	434242	434617	1.4	0.122545	58	434242	-142	-	TRUE	DVU0384	flavoredoxin (TIGR)	434617	+	11	FALSE	DVU0386	amino acid ABC transporter, periplasmic amino acid-binding protein (TIGR)
GENOME	883892	884324	1.4	0.122545	58	883892	-84	-	TRUE	DVU0797	conserved hypothetical protein (TIGR)	884324	-	193	FALSE	DVU0798	hypothetical protein (TIGR)
GENOME	1246970	1247970	1.4	0.122545	58	1246970	26	-	FALSE	DVU1153	hypothetical protein (TIGR)	1247970	-	-840	TRUE	DVU1156	sigma-54 dependent transcriptional regulator, putative/response regulator (TIGR)
GENOME	1819187	1819340	1.4	0.122545	58	1819187	124	+	FALSE	DVU1751	hypothetical protein (TIGR)	1819340	+	-29	TRUE	DVU1751	hypothetical protein (TIGR)
GENOME	1826660	1826853	1.4	0.122545	58	1826660	201		FALSE			1826853		201	FALSE
GENOME	2401022	2401385	1.4	0.122545	58	2401022	184	+	FALSE	DVU2309	methyl-accepting chemotaxis protein, putative (TIGR)	2401385	+	-179	TRUE	DVU2309	methyl-accepting chemotaxis protein, putative (TIGR)
GENOME	2822682	2822911	1.4	0.122545	58	2822682	160	+	FALSE	DVU2718	hypothetical protein (TIGR)	2822911	+	74	FALSE	DVU2719	conserved hypothetical protein (TIGR)
GENOME	3376494	3376925	1.4	0.122545	58	3376494	-1180	+	TRUE	DVU3210	threonine synthase (TIGR)	3376925		201	FALSE
GENOME	310070	310203	1.38	0.160819	57	310070	156	+	FALSE	DVU0269	transcriptional regulator, rrf2 protein, putative (TIGR)	310203	+	23	FALSE	DVU0269	transcriptional regulator, rrf2 protein, putative (TIGR)
GENOME	696171	696532	1.38	0.160819	57	696171	152	+	FALSE	DVU0629	transcriptional regulator, TetR family (TIGR)	696532	+	-209	TRUE	DVU0629	transcriptional regulator, TetR family (TIGR)
GENOME	1775687	1775896	1.38	0.160819	57	1775687	201		FALSE			1775896	-	-188	TRUE	DVU1701	hypothetical protein (TIGR)
GENOME	2390048	2390245	1.38	0.160819	57	2390048	124	+	FALSE	DVU2296	monofunctional biosynthetic peptidoglycan transglycosylase (TIGR)	2390245	+	-73	TRUE	DVU2296	monofunctional biosynthetic peptidoglycan transglycosylase (TIGR)
GENOME	2411134	2411311	1.38	0.160819	57	2411134	200	+	FALSE	DVU2317	methyl-accepting chemotaxis protein, putative (TIGR)	2411311	+	23	FALSE	DVU2317	methyl-accepting chemotaxis protein, putative (TIGR)
GENOME	1781298	1782941	1.4	0.184211	58	1781298	-135	-	TRUE	DVU1704	conserved hypothetical protein (TIGR)	1782941	-	-28	TRUE	DVU1707	hypothetical protein (TIGR)
GENOME	1832527	1832662	1.35	0.204758	56	1832527	-44	+	TRUE	DVU1769	periplasmic [Fe] hydrogenase, large subunit (TIGR)	1832662	+	-179	TRUE	DVU1769	periplasmic [Fe] hydrogenase, large subunit (TIGR)
GENOME	2821858	2821963	1.4	0.210526	58	2821858	164	+	FALSE	DVU2717	hypothetical protein (TIGR)	2821963	+	59	FALSE	DVU2717	hypothetical protein (TIGR)
GENOME	757087	757364	1.38	0.250774	57	757087	47	-	FALSE	DVU0682	DNA-binding protein, putative (TIGR)	757364	-	-766	TRUE	DVU0683	hflC protein, putative (TIGR)
GENOME	2943433	2944433	1.35	0.298246	56	2943433	-1120	+	TRUE	DVU2838	conserved hypothetical protein (TIGR)	2944433	-	-552	TRUE	DVU2840	conserved hypothetical protein (TIGR)
GENOME	10899	11232	1.33	0.302456	55	10899	-38	-	TRUE	DVU0007	asparaginyl-tRNA synthetase (TIGR)	11232	-	12	FALSE	DVU0008	hypothetical protein (TIGR)
GENOME	911142	911518	1.33	0.302456	55	911142	-36	-	TRUE	DVU0822	hypothetical protein (TIGR)	911518	-	90	FALSE	DVU_tRNA-Ser-3	tRNA-Ser (NCBI)
GENOME	1242267	1243697	1.33	0.302632	55	1242267	-430	+	TRUE	DVU1147	alginate o-acetyltransferase AlgI, putative (TIGR)	1243697	+	-479	TRUE	DVU1148	conserved hypothetical protein (TIGR)
DVU1083 common hits from replicates
average score	Dvu	Gene	LogR ratios for replicates			Fdr scores for replicates			Peak locis for replicates
			I	II	III	I	II	III	I-start	I-end	II-start	II-end	III-start	III-end
2.15	Dvu3025	por	2.22	2.25	1.98	0	0	0	3143519	3143696	3143387	3143604	3143435	3143760
2.12	Dvu0067	hp	2.42	2.06	1.88	0	0	0	79363	79440	79170	79476	79359	79524
2.04	Dvu2650	hp	2.39	2.18	1.54	0	0	0.017	2766455	2766584	2766271	2766604	2766291	2766600
2.02	Dvu1027	hp	1.94	2.14	1.98	0.006	0	0	1131198	1131552	1131258	1131720	1131419	1131556
1.98	Dvu2477	pstS	1.82	2.1	1.98	0.011	0	0	2585751	2585828	2585779	2585980	2585847	2585988
1.96	Dvu0667/8	HD/MCP	2.19	1.9	1.79	0	0.04	0	739624	739796	739294	739752	739384	739988
1.95	Dvu2308/09	Chp/MCP	2.28	2.18	1.4	0	0	0.12	2401010	2401263	2401010	2401315	2401022	2401385
1.94	Dvu0406/07	mp	1.82	2.21	1.81	0.01	0	0	455483	455899	455453	455811	455658	455979
1.94	Dvu2305	PhoU homolog	1.79	2.1	1.93	0.02	0		2398198	2398729	2398394	2398519	2398222	2398555
1.92	Dvu0002	dnaN	2.16	2.14	1.47	0	0	0.02	1474	1591	1478	1743	1450	1591
1.92	Dvu2747	hp	1.94	2.02	1.81	0.006	0.003	0	2852295	2852600	2852263	2852480	2852291	2852468
1.9	Dvu2633	regulator	2.02	2.02	1.66	0	0	0	2748616	2748833	2748600	2748837	2748612	2748909
1.89	DVU1915/17	hp/hysB	1.82	2.14	1.71	0	0	0	1990802	1991108	1990621	1990996	1990794	1990956
1.86	Dvu0013	vicK	1.96	1.94	1.69	0	0.003	0	16266	16555	16442	16543	16374	16579
1.86	Dvu0916	DBD	1.94	2.02	1.62	0	0.003	0	1010029	1010471	1010398	1010499	1010089	1010631
1.86	Dvu1475	COG-PhoU	1.68	1.98	1.93	0.06	0.005	0	1555240	1555561	1555311	1555629	1555384	1555621
1.86	Dvu3287	glycosyl transferase	1.91	1.9	1.76	0	0.04	0	3464008	3464265	3463956	3464253	3463948	3464245
1.85	Dvu2406	Adh	1.82	1.86	1.86	0.011	0.035	0	2511578	2511821	2511406	2511757	2511716	2511857
1.84	Dvu1884	MCP	1.82	2.06	1.64	0	0	0	1956100	1956594	1956289	1956542	1956152	1956514
1.82	Dvu0750	MCP	1.62	2.21	1.62	0.12	0	0	842331	842576	842331	842636	842543	842816
1.8	Dvu1177/79	hp/aor	1.82	2.02	1.57	0	0.002	0	1268855	1268989	1268863	1269204	1268843	1269184
1.78	Dvu2746	Chp	1.79	1.98	1.57		0	0	2851032	2851182	2850932	2851232	2850936	2851121
1.73	Dvu0645	MCP	1.82	1.94	1.45	0.011	0.004	0.058	714378	714839	714582	714928	714494	714876
1.73	Dvu1823	glutamate synthase	1.82	1.94	1.45	0	0.006	0.058	1889335	1889656	1889319	1889460	1889403	1889636
1.7	Dvu1334	trigger factor	1.74	1.9	1.47	0.03	0.007	0.026	1409646	1409898	1409346	1409910	1409354	1409755
1.7	Dvu1977	groES	1.59	2.02	1.5	0.16	0	0.018	2053069	2053286	2052988	2053358	2053013	2053482
1.7	Dvu2317	MCP	1.76	1.98	1.38		0	0.16	2411134	2411311	2411190	2411455	2411134	2411311
1.68	Dvu2295/96	MCP/mtgA	1.74	1.94	1.38	0.032	0.006	0.16	2389734	2390033	2389864	2390281	2390048	2390245
1.67	Dvu1083	phoB	1.68	1.86	1.47	0.06	0.042	0.026	1187019	1187128	1186935	1187240	1186971	1187088
1.65	Dvu0822	hp	1.68	1.94	1.33		0	0.3	911202	911451	911072	911299	911142	911518
1.62	Dvu1238	COG-HisJ	2.11	1.02	1.74	0	0	0	1327735	1327816	1327523	1327772	1327515	1327890

## Sheet: Table S4-Read me
Explanation of columns
Peak attributes
Location	Whether the peak was found in the genome or on the plasmid pDV1
Start	Start locus for the peak
End	End locus for the peak
Score	the log2R ratio for the fourth highest probe in the peak
Fdr	False discovery rate
cutoff_p	cutoff percentage at which the peak was identified
Start coordinate mapping
Start	start locus for the peak
Offset	Distance from the start of gene. Positive offset means locus is upstream of gene, negative offset mean locus is within the gene
Gene strand	Strand coding the gene
Overlap gene	TRUE if the locus overlaps the gene
DVU	the DVU# of the gene that the start coordinate maps to. Light colored genes represent sticky DNA that is pulled up in more than 5 DAP-chips
Description	Gene annotation
End coordinate mapping
End	End locus for the peak
Gene strand	Strand coding the gene
Offset	Distance from the start of gene. Positive offset means locus is upstream of gene, negative offset mean locus is within the gene
Overlap gene	TRUE if the locus overlaps the gene
DVU	the DVU# of the gene that the end coordinate maps to
Description	Gene annotation

## Sheet: Table S5
Table S5. DAP-chip gene targets that are regulated by two component system (from figures 4-6)
Gene target	Regulated	Gene description			Gene target	Regulated by RR	Gene description
	by RR
DVU_0001	DVU_1083	chromosomal replication initiator protein DnaA			DVU_1822	DVU_1083	glutamate synthase, amidotransferase subunit, putative
DVU_0002	DVU_1083	DNA polymerase III, beta subunit			DVU_1823	DVU_1083	glutamate synthase, iron-sulfur cluster-binding subunit, putative
DVU_0003	DVU_1083	DNA gyrase, B subunit			DVU_1959	DVU_1083	EAL domain/GGDEF domain protein
DVU_0004	DVU_1083	DNA gyrase, A subunit			DORF39640	DVU_2114	pilin, putative
DVU_0005	DVU_1083	lipoprotein, putative			DVU_2116	DVU_2114	pilin, putative
DVU_0013	DVU_1083	sensory box histidine kinase			DVU_2130	DVU_2588	hypothetical protein
DVU_0036	DVU_1419	hypothetical protein			DVU_2131	DVU_2588	hypothetical protein
DVU_0120	DVU_0118	ABC transporter, substrate-binding protein			DVU_2132	DVU_0539, DVU_0946	hypothetical protein
DVU_0121	DVU_0118	conserved hypothetical protein			DVU_2133	DVU_0539, DVU_0946	membrane protein, putative
DVU_0122	DVU_0118	hypothetical protein			DVU_2135	DVU_1063	hypothetical protein
DVU_0123	DVU_0118	membrane protein, putative			DVU_2305	DVU_1083	conserved hypothetical protein
DVU_0130	DVU_0110, DVU_A0057	phosphoglycolate phosphatase			DVU_2355	DVU_2588	tRNA (guanosine-2'-O-)-methyltransferase
DVU_0132	DVU_0110, DVU_A0057	membrane protein, putative			DVU_2356	DVU_2588	membrane protein, putative
DVU_0133	DVU_0110, DVU_A0057	hypothetical protein			DVU_2397	DVU_2394, DVU_1083	hypothetical protein
DVU_0310	DVU_1063	flagellum-specific ATP synthase FliI			DVU_2398	DVU_2394, DVU_1083	conserved hypothetical protein
DVU_0311	DVU_1063	flagellar assembly protein FliH			DVU_2399	DVU_2394, DVU_1083	hydrogenase, putative
DVU_0312	DVU_1063	flagellar motor switch protein FliG			DVU_2400	DVU_2394, DVU_1083	hydrogenase, putative
DVU_0313	DVU_1063	flagellar M-ring protein FliF			DVU_2401	DVU_2394, DVU_1083	hydrogenase, iron-sulfur cluster-binding subunit, putative
DVU_0314	DVU_1063	flagellar basal body component FliE			DVU_2402	DVU_2394, DVU_1083	heterodisulfide reductase, A subunit
DVU_0315	DVU_1063	flagellar basal-body rod protein FlgC			DVU_2403	DVU_2394, DVU_1083	heterodisulfide reductase, B subunit
DVU_0316	DVU_1063	flagellar basal-body rod protein FlgB			DVU_2404	DVU_2394, DVU_1083	heterodisulfide reductase, C subunit
DVU_0318	DVU_1063	TPR domain protein			DVU_2405	DVU_2394, DVU_1083	alcohol dehydrogenase, iron-containing
DVU_0327	DVU_A0057	exopolysaccharide biosynthesis protein, putative			DVU_2451	DVU_3023, DVU_0539, DVU_2588	L-lactate permease family protein
DVU_0328	DVU_A0057	glycosyl transferase, group 1 family protein			DVU_2477	DVU_1083	phosphate ABC transporter, periplasmic phosphate-binding protein PstS
DVU_0330	DVU_A0057	response regulator			DVU_2478	DVU_1083	phosphate ABC transporter, permease protein PstC
DVU_0331	DVU_A0057	sensory box histidine kinase, putative			DVU_2479	DVU_1083	phosphate ABC transporter, permease protein, putative
DVU_0408	DVU_1063	response regulator/sensory box/GGDEF domain/EAL domain protein			DVU_2747	DVU_1083	hypothetical protein
DVU_0437	DVU_1063	efflux transporter, RND family, MFP subunit			DVU_2802	DVU_2394	transcriptional regulator, GntR family
DVU_0438	DVU_1063	AcrB/AcrD/AcrF family protein			DVU_2822	DVU_3305	TRAP transporter solute receptor DctP
DVU_0439	DVU_1063	YCII-related domain protein			DVU_2823	DVU_3305	TRAP transporter, DctMQ subunit
DVU_0443	DVU_0749	exonulcease, putative			DVU_2824	DVU_3305	formate acetyltransferase
DVU_0444	DVU_0749	CBS domain protein			DVU_2825	DVU_3305	pyruvate formate-lyase 1 activating enzyme, putative
DVU_0445	DVU_0749	CBS domain protein			DVU_2840	DVU_A0057	conserved hypothetical protein
DVU_0446	DVU_0749	sodium/solute symporter family protein			DVU_2841	DVU_A0057	type II restriction endonuclease, putative
DVU_0447	DVU_0749	membrane protein, putative			DVU_2842	DVU_A0057	type II DNA modification methyltransferase, putative
DVU_0448	DVU_0749	GDP-mannose 4,6-dehydratase			DVU_2843	DVU_A0057	DNA mismatch endonuclease Vsr, putative
DVU_0539	DVU_0539, DVU_0946	sigma-54 dependent DNA-binding response regulator			DVU_2844	DVU_A0057	hypothetical protein
DVU_0540	DVU_0539, DVU_0946	sensor histidine kinase			DVU_2845	DVU_A0057	HIT family protein
DVU_0542	DVU_0539, DVU_0946	universal stress protein family			DVU_2846	DVU_A0057	hypothetical protein
DVU_0543	DVU_0539, DVU_0946	conserved hypothetical protein			DVU_2917	DVU_2934	UDP-3-0-acyl N-acetylglucosamine deacetylase
DVU_0544	DVU_0539, DVU_0946	hypothetical protein			DVU_2956	DVU_1063	sigma-54 dependent transcriptional regulator
DVU_0545	DVU_0539, DVU_0946	conserved hypothetical protein			DVU_2957	DVU_1063	hypothetical protein
DVU_0598	DVU_0596	carbon starvation protein A, putative			DVU_2958	DVU_1063	membrane protein, putative
DVU_0599	DVU_0596, DVU_2588	carbon starvation protein A, putative			DVU_2959	DVU_1063	conserved hypothetical protein
DVU_0621	DVU_0621	sigma-54 dependent DNA-binding response regulator			DVU_2960	DVU_1063	sigma-54 dependent transcriptional regulator
DVU_0622	DVU_0621	sensor histidine kinase/response regulator			DVU_2961	DVU_1063	hypothetical protein
DVU_0624	DVU_0621	NapC/NirT cytochrome c family protein			DVU_2962	DVU_1063	sensor histidine kinase
DVU_0625	DVU_0621	cytochrome c nitrite reductase, catalytic subunit NfrA			DVU_2963	DVU_1063	response regulator
DVU_0667	DVU_1083	HD domain protein			DVU_2964	DVU_1063	hypothetical protein
DVU_0668	DVU_1083	methyl-accepting chemotaxis protein			DVU_2965	DVU_1063	hypothetical protein
DVU_0682	DVU_0744	DNA-binding protein, putative			DVU_2966	DVU_1063	response regulator
DVU_0735	DVU_0744	MOSC domain protein			DVU_2967	DVU_1063	sensor histidine kinase/response regulator
DVU_0736	DVU_0744	phosphoribosylglycinamide formyltransferase			DVU_2969	DVU_0749	acetoacetyl-CoA synthase
DVU_0745	DVU_1063	ABC transporter, periplasmic substrate-binding protein			DVU_2970	DVU_0749	acetyltransferase, GNAT family
DVU_0805	DVU_0804, DVUA0057	hypothetical protein			DVU_3024	DVU_3023, DVU_0539, DVU_0621, DVU_1083	hypothetical protein
DVU_0806	DVU_0804, DVUA0057	response regulator receiver domain			DVU_3025	DVU_3023, DVU_0539, DVU_0621, DVU_1083	pyruvate-ferredoxin oxidoreductase
DVU_0943	DVU_0946, DVU_0539, DVU_2588	membrane protein, putative			DVU_3026	DVU_3023, DVU_0539, DVU_0621, DVU_1083	L-lactate permease family protein
DVU_0944	DVU_0946, DVU_0539, DVU_2588	hypothetical protein			DVU_3027	DVU_3023, DVU_0539, DVU_0621, DVU_1083	glycolate oxidase, subunit GlcD
DVU_0945	DVU_0946, DVU_0539, DVU_2588	sensor histidine kinase			DVU_3028	DVU_3023, DVU_0539, DVU_0621, DVU_1083	iron-sulfur cluster-binding protein
DVU_0946	DVU_0946, DVU_0539, DVU_2588	sigma-54 dependent transcriptional regulator/response regulator			DVU_3029	DVU_3023, DVU_0539, DVU_0621, DVU_1083	phosphate acetyltransferase
DVU_1013	DVU_0110, DVU_A0057	type I secretion outer membrane protein, TolC family			DVU_3030	DVU_3023, DVU_0539, DVU_0621, DVU_1083	acetate kinase
DVU_1017	DVU_0110, DVU_A0057	ABC transporter, ATP-binding protein/permease protein			DVU_3031	DVU_3023, DVU_0539, DVU_0621, DVU_1083	conserved hypothetical protein
DVU_1018	DVU_0110, DVU_A0057	type I secretion membrane fusion protein, HlyD family			DVU_3032	DVU_3023, DVU_0539, DVU_0621, DVU_1083	conserved hypothetical protein
DVU_1019	DVU_0110, DVU_A0057	conserved domain protein			DVU_3033	DVU_3023, DVU_0539, DVU_0621, DVU_1083	iron-sulfur cluster-binding protein
DVU_1020	DVU_0110, DVU_A0057	HD domain/sensory box protein			DVU_3080	DVU_A0057	transcriptional regulator, putative
DVU_1030	DVU_1063	universal stress protein family			DVU_3131	DVU_0804, DVUA0057	transcriptional regulator, putative
DVU_1032	DVU_1063	hypothetical protein			DVU_3132	DVU_0804, DVUA0057	glycerol-3-phosphate dehydrogenase, FAD-dependent
DVU_1083	DVU_1083	phosphate regulon transcriptional regulator PhoB			DVU_3133	DVU_0804, DVUA0057	glycerol uptake facilitator protein
DVU_1084	DVU_1083	phosphate ABC transporter, ATP-binding protein			DVU_3134	DVU_0804, DVUA0057	glycerol kinase
DVU_1085	DVU_1083	phosphate transport system protein PhoU			DVU_3283	DVU_1419	hypothetical protein
DVU_1141	DVU_1063	hypothetical protein			DVU_3284	DVU_3023	L-lactate permease
DVU_1142	DVU_1063	transcriptional regulator, putative			DVU_3298	DVU_3305, 2394	UspA domain protein
DVU_1143	DVU_1063	hypothetical protein			DVU_3299	DVU_3305, 2394	membrane protein, putative
DVU_1144	DVU_1063	transcriptional regulator, Cro/CI family			DVU_3300	DVU_3305, 2394	hypothetical protein
DVU_1152	DVU_A0057, DVU_0110	PEP-CTERM domain protein			DVU_3301	DVU_3305, 2394	hypothetical protein
DVU_1163	DVU_1156	major facilitator superfamily protein			DVU_3302	DVU_3305, 2394	hypothetical protein
DVU_1164	DVU_1156	aliphatic amidase			DVU_3303	DVU_3305, 2394	ATP-dependent protease La, truncation
DVU_1231	DVU_3220	ammonium transporter			DVU_3305	DVU_3305, 2394	sigma-54 dependent transcriptional regulator/response regulator
DVU_1232	DVU_3220	nitrogen regulatory protein P-II			DVU_3334	DVU_3334, DVU_3305, DVU_0596	sigma-54 dependent DNA-binding response regulator
DVU_1233	DVU_3220	protein-P-II uridylyltransferase, putative			DVU_3335	DVU_3334, DVU_3305, DVU_0596	sensory box histidine kinase
DVU_1234	DVU_3220	membrane protein, putative			DVU_3336	DVU_3334, DVU_3305, DVU_0596	potassium channel histidine kinase domain protein/universal stress protein
DVU_1236	DVU_1083	amino acid ABC transporter, ATP-binding protein			DVU_3337	DVU_3334, DVU_3305, DVU_0596	K+-transporting ATPase, C subunit
DVU_1237	DVU_1083	amino acid ABC transporter, permease protein, His/Glu/Gln/Arg/opine family			DVU_3338	DVU_3334, DVU_3305, DVU_0596	K+-transporting ATPase, B subunit
DVU_1238	DVU_1083	amino acid ABC transporter, periplasmic amino acid-binding protein			DVU_3339	DVU_3334, DVU_3305, DVU_0596	K+-transporting ATPase, A subunit
DVU_1418	DVU_1419	sensory box histidine kinase			DVU_3339.1	DVU_3334, DVU_3305, DVU_0596	K+-transporting ATPase, A subunit
DVU_1419	DVU_1419	sigma-54 dependent transcriptional regulator/response regulator			DVU_3342	DVU_2114	TadE domain protein
DVU_1420	DVU_1419	Hpt domain protein			DVU_3343	DVU_2114	TadE domain protein
DVU_1427	DVU_3381	response regulator			DVU_3344	DVU_2114	TadG domain protein
DVU_1428	DVU_3381	phosphoglucomutase, alpha-D-glucose phosphate-specific			DVU_3381	DVU_3381, DVU_0621	transcriptional regulatory protein zraR
DVU_1441	DVU_1063	flagellin			DVU_3382	DVU_3381, DVU_0621	sensor protein ZraS
DVU_1442	DVU_1063	flagellin FlaG, putative			DVU_3384	DVU_3381, DVU_0621	hypothetical protein
DVU_1475	DVU_1083	PhoU family protein			DVU_A0029	DVU_A0057	hypothetical protein, PilZ domain
DVU_1637	DVU_A0057	hypothetical protein			DVU_A0030	DVU_A0057	PEP-CTERM domain protein
DVU_1638	DVU_A0057	conserved domain protein			DVU_A0031	DVU_A0057	PEP-CTERM domain protein
DVU_1639	DVU_A0057	conserved domain protein			DVU_A0032	DVU_A0057	PEP-CTERM domain protein
DVU_1640	DVU_A0057	hypothetical protein			DVU_A0036	DVU_A0057	TPR domain protein
DVU_1641	DVU_A0057	conserved hypothetical protein			DVU_A0089	DVU_A0057	PEP-CTERM domain protein
DVU_1642	DVU_A0057	hypothetical protein
DVU_1821	DVU_1083	conserved hypothetical protein

## Sheet: Table S6
Table S6. EMSA substrates used to validate the binding site motifs
RR (DVU#)	Target (DVU#)	Top strand Oligo sequence (5' to 3')1	Substrate length (bp)	Shift
0118	0123	CGAACAGGAACATGTTCCCTCAAAGGAACATCGTTGGTGGAA	42	Yes
		CGAACAGGAACTTCTTGCCTCAAAGGTACGTCGTTGGTGGAA	42	No
0679	0677	AATCGCACGCCGTGCGTATTCGCACGTGCTTTTCCG	36	Yes
		AATCGCACGCGGAGAGTATTCGGATGTGCTTTTCCG	36	No
0946/05392	0943	AGGTTTACGATGCAAAGTGATGTTTGCAGCTTGCCGAG	38	Yes
		AAAGGGCGCTAACACAGGTTTACGATGCAAA	31	Yes
		AAAGGGCTCGACAACAGATGTTCCATGCAAA	31	No
1063	1032	GGCATGGTCGGGCGGCAGTTTTTTCCTGTATCCTG	35	Yes
		GGCATGGTCGGGCACGTGTTTTCGATTGTATCCTG	35	No
1419	1418	GCCGTGGCGTTGTGTGCCATCGTTTGCACATTCATGGTGC	40	Yes
		GCCGTGGCGTACTATGCCATCGTTTGCTCGTTCATGGTGC	40	No
2114	2116	ACCGGGCCACTCTACAAATCATAGATGCCCATCGC	35	Yes
		ACCGGGCCACTacACAAATCAatGcTGCCCATCGC	35	No
2394	2405	TCCAGCCATCTATGTTTTTTCTGGCATATGTGGCATTTCGACCCAA	46	Yes
		TCCAGCCATCTATGTTTTTTCgtGacTATGTtGaAgTTCGACCCAA	46	No
2934	29173	CTCGCCATGTGGTGTGCAGAACACACACTGTGCGTGG	37	Yes
		CTCGCCATGTGGACTGCAGAAGAGAGACTGTGCGTGG	37	No
		CTCGCGTTGTGGTGTGGATAACACACAGTGTGCGTGG	37	Yes
3023	3025	GCCACACGAAGTCCGCTTTTCAAGACACGCTACCAC	36	Yes
		GCCACACGAACTGCGCTTTTCAATCAACGCTACCAC	36	No
3305	3303	AAAGCCTCGTGTTGCGATATGCAACACGAGGCCAC	35	Yes
		AAAGCCTCGTCATGGGATATCGTACACGAGGCCAC	35	No
3381	3384	CACGAATGGAGTATATTTTTTATACACCCATACAC	35	Yes
		CACGAATGGAATGTATTTTTCTTGCACCCATACAC	35	No
1083	1083	GTTGTAAAATGTCACACGGTTGTAACCGCTCTTCCA	36	Yes
		GTTGTAAAATGACAAACGGTTCTAGACGCTCTTCCA	36	No
2588	0943	CGTCCTGCACATTAACATTCTTTAATTAAAAGCTGT	36	Yes
		CGTCCTGCACCTAATCATTCTTAAGTTAAAAGCTGT	36	No
06214	0624	ACGGTGTCGTCATCTTTTTCTGTCACCTGTCATCTTTTTCTGACT CCTGCAAGG	54	Yes
08044	0805	TTATTCTGTAAACTTTTTATTTACA AAATGACATC	35	Yes
	1 Only the top strand sequence is shown. Bases in bold are the palindrome or direct repeats, underlines bases are the ones that were changed in the modified motif.
	2 RRs DVU0946 and 0539 have a common binding site. Two closely related sites were tested.
	3 This substrate was chosen for an additional control to show that changing bases outside the palindrome do not affect the shift.
	4 For RRs, DVU0621 and 0804, the binding site was narrowed to the substrate shown, but the exact motif was not identified.

## Sheet: Table S7
Table S7. Sequences used to build the DAP-chip target based motif Weblogo images in Figure 8.
RR	Target	Motif	Location
DVU0118	DVU0123	ATGTTCCCTCAAAGGAACAT	-166
		GCGTACCCGAACAGGAACAT	-184
DVU0679	Dv-sRNA2	CGTGCGTATTCGCACG	-338	Distances are shown from DVU0677
		AGTGCGCAATCGCACG	-355
		CGTGCTTTTCCGCACG	-324
DVU0539	DVU0943	TGCAAAGTGATGTTTGCA	-153
DVU0946
		CGCAAACGCGGGTTTGCG	-196
		CGCTAACACAGGTTTACG	-172
	DVU2133	TGCAATGTCAGGTTTGCA	-172
		TGCAAATTGAAGTTTGCA	-153
		TGCAAATAAAAGTTTGCA	-195
	DVU0540	TGCTAACTCGTGTTAGCA	-166
DVU1063	DVU2135	GGCAATCATTGCC	-31
		ggaacaacctgcc	-98
	DVU0318	GGAAGGAGTTGCC	-255
	DVU0316	GGCAACGTCTGCC	-41
	DVU1442	GGCACCACTTGCC	-165
	DVU0745	GGCACATAGTGCC	-122
		GGCAGTGATTTCC
	DVU0408	GGAAATCCCTGCC	-14
	DVU1032	GGCAGTTTTTTCC	-118
	DVU1144	AGCAAAAGTTGCC	-109
	DVU2957	GGAAGTCCGTTCC	-206
		ggaagagaattgc	-154
	DVU0437	GGATAACGTTGCC	-224
		ggcacattcttcg	-88
DVU1419	DVU1418	TGTGCCATCGTTTGCACA	-179
		TGTGCATCTTATTGCACG	-208
	DVU3283	TGTGCACCATGCTGCACA	-95
		TGTGCAGACTTGCGCACG	-117
	DVU0036	TGTGCATCACCATGCACA	-149
DVU2114	DORF39640	TCTACAAATCATAGA	-285
		TCTACAGAACGTAGA	-210
	DVU3342	TCTAAAAATCGTAGA	-233
DVU2394	DVU2405	TGGCATATGTGGCAT	-319
DVU2934	DVU2917	GTGTGCAGAACACAC	-136
DVU3023	DVU3025	GTCCGCTTTTCAAGAC	-350
		GTCCACTTTTTCAGAC	-250
		ATCCGCTTTTTCAGAC	-389
	DVU2451	GTCTGCAATGTCGGAC	-310
		GTCCATTTTTTCAGAC	-401
	DVU3284	GTCTGGAAAACCGTAC	-127
DVU3305	DVU3303	GTTGCGATATGCAAC	-89
		GCTGCATAATGCAAC	-8
	DVU2822	GTAGCAAGACGCAAA	-122
	DVU3339.1	GTTACATTTTGTAAC	-148
DVU3334	DVU3339.1	CGTTACATTTTGTAACG	-149
DVU3381	DVU3384	GTATATTTTTTATAC	-225
		GTATCATTTTCATAC	-193
	DVU3382	GTATGAAAAATAGAC	-73
	DVU1427	GTACAAAATATATAC	-219
DVU1083	DVU1083	CTGTAACAGCCCCGTAAC	-179
		ATGTCACACGGTTGTAAC	-85
	DVU2747	CCGTAACCATTCCGTAAC	-57
		CGTTGACGAGTCCGTAAC	-66
	DVU0013	TTGTAACCTTGCCGTGAC	-44
	DVU2477	CCGCAACCGTTCCGTAAC	-87
	DVU2305	TCGTCACTGTTCTGTAAC	-137
	DVU0002	ATGTCACCATCTCATGAC	-108
	DVU1238	ATGTTACACAGTTGTGAA	-132
	DVU2405	TTTTGACCATGTCATGAC	-273
	DVU3024	AGGTTACAGCATAGTTAC	-31
	DVU1823	TTGTCTCAAAATTGTAAA	-244
	DVU1475	AGTTGTCACGACTGTGAC	-149
	DVU0667	CTGCAACGCCACGGTCAC	-27
DVU2588	DVU0943	ATTAACATTCTTTAAT	-114
		ATTAAAAGCTGTTAAT	-100
	DVU2451	ATTAATAAAAATTAAT	-375
		ATTAAATGGAAATAAT	-361
	DVU2356	ATTATGTTATTTTAAT	-35
	DVU2130	ATTAGTTTTTTCTAAT	-71

## Sheet: Table S8
Table S8. Scan of DAP-chip hit list for other hits having the motif, and scans of D. vulgaris genome for other upstream regions with motif.
RR (DVU#)	Targets w/o motif	Motifs in other DAP-chip hits	Hits from genome scan
0118	None	none	none
0679	None	Several non-upstream peaks had motifs	DVU0932 (-350) CGTGCCGCATCGCACG
		DVU2822 (-1898) CGTGCGGATGAGCACG
		DVU3137 (-817) CGTGCAGTTTCGCACG
		DVU0008 (-603) CGTGCGGCATCGCACG
		DVU2828 (-892) CGCGCGCAATCGCACG
		DVU2970 (-3025) CGTGCGGTTGCGCACC
		DVU1908 (-1317) TGTGCGCCTTCGCACG
		DVU0619 (-540) CGTGCGGAAACGCCCG
		DVU2610 (-422) CGAGCATATCCGCACG
		DVU0992 (-252) AGTGCGGGTGCGCACA
		DVU1464 (-3934) CGTGCGGGGTCGCACA
		DVU0391 (-838) AGTGCGAGTTCGCACA
		DVU3118 (-927) CGCGCCGTTGAGCACG
		DVU0443 (-517) GGTGCGGAATCGCTCA
0946	None	None	None
0539	DVU2451	None	None
	DVU3025
1063	none	Within coding region of DVU1181	Pulled up >20 hits. A sample:
		GGCAAACTTTGCA	DVU1804 (-28)
			GGCAGTTTTTTCC
			DVU1444 (-49)
			GGCAGATTCTGCC
			DVU1445 (-108)
			GGCAACACTTGCC
			DVU0519 (-393)
			GGAAGAGTTTTCC
			DVU0863 (-29)
			GGCAAAAACTTCC
1419	none	none	DVU2430 (-206)
			TGTGCACGAAGAGGCACA
2114	none	none	none
2394	DVU2802	none	none
	DVU3302/3303
2934	none	none	none
3023	none	none	Several with matches to palindrome
3305	none	DVU0369 - motif with a 4 bp spacer	DVU0035 (-35) GTAGCATACCGCAAC
		GTTGCGAATGCAAC (-99)
		GTTGCGAATGCAAC (-68)
		GTTGCGAATGCAAC (-38)
		GTTGCATTGGTAAC (+16)
3334	none	none	none
3381	none	none	none
1083	~17 hits1	none	DVU1919 (-60) CTGTCACCCTTCTGCGAC
			DVU0176 (-60)
			GTAACCTTCCGGTCAC
			DVU0800 (-148)
			GTCACCCAACCGCAAC
			DVU2828 (-130)
			GCAACCAAATGGTAAC
2588	none	DVU0599 - motif with a 7bp spacer	None
		ATTAAACAATATTTAAT (-73)
1 The full list of 1083 hits can be found in Table S6.

## Sheet: Table S9
Table S9. Sequences used to build the ortholog based motif Weblogo images in Figure 8
Target	bp from ATG	Score	Sequence1	Description
DVU0118
D. vulgaris Hildenborough DVU0118
DVU_0123	-166	7.07	ATGTTCCCTCAAAGGAACATC
D. vulgaris Miyazaki DvMF_1260 (81%)
DvMF_1255	-163	7.07	ATGTTCCCGAATGGGAACATG	conserved hypothetical protein
Thermodesulfovibrio yellowstonii THEYE_A0124 (50%)
THEYE_A0364	-270	1.15	ATGTTATCAAATAAGAACATT	selenide, water dikinase
DVU06792
D. vulgaris Hildenborough DVU0679
DVU_0677	-338	11.25	CGTGCGTATTCGCACGT
DVU_2822	-1898	10.07	CGTGCGGATGAGCACGG
DVU_3137	-817	10.07	CGTGCAGTTTCGCACGG
DVU_0677	-355	9.56	AGTGCGCAATCGCACGC
D. vulgaris Miyazaki DvMF_2679 (65%)
DvMF_2680	-918	10.07	CGTGCGGTATCGCACGT	3,4-dihydroxy-2-butanone 4-phosphate synthase
DvMF_2365	-5822	10.07	CGTGCGGTTGCGCACGA	outer membrane efflux protein
DvMF_2673	-9721	10.07	CGTGCGGTATCGCACGT	Phosphomannomutase
DvMF_1323	-366	9.31	CGTGCGTACTCGCACGC	Auxin Efflux Carrier
D. desulfuricans G20 Dde_2952 (61%)
Dde_0549	-507	8.21	CGTGCGTATGCGCACCT	Secretion protein HlyD
Dde_2955	-1919	7.61	CGTGCGATAGCGCACGT	conserved hypothetical protein
Dde_1579	-5004	7.61	CGTGCACCTGCGCACGT	membrane protein, putative
Dde_2955	-1905	6.51	CGTGCATTTGCGCACAC	conserved hypothetical protein
D. salexigens DSM 2638 Desal_0366 (45%)
Desal_0453	-775	7.87	CGTGCAGATGCGCACCC	RND efflux transporter
Desal_1106	-3346	7.62	GGTGCGGATTCGCAGGC	response regulator receiver protein
Desulfotomaculum acetoxidans Dtox_0049 (42%)
Dtox_3075	-8584	7.02	AGTGCAGATTAGCCCGC	cysteine desulfurase family protein
Dtox_0763	-177	6.18	CGTGCCGGTGAGCACGG	DNA ligase, NAD-dependent
Symbiobacterium thermophilum STH3299 (41%)
STH2334	-1234	9.56	CGTGCGCAAGCGCACGG	conserved hypothetical protein
STH2066	-189	8.12	GGTGCGGTTGCGCACGG	group II intron-encoding maturase
DVU0539/DVU0946
D. vulgaris Hildenborough (DVU0539 and DVU0946 are paralogs with 56% identity to each other)
DVU_2133	-172	11.76	TGCAATGTCAGGTTTGCAC
DVU_0943	-153	11.62	TGCAAAGTGATGTTTGCAG
DVU_2133	-153	11.62	TGCAAATTGAAGTTTGCAC
DVU_0943	-196	10.78	CGCAAACGCGGGTTTGCGA
DVU_0540	-166	10.07	TGCTAACTCGTGTTAGCAT
DVU_0943	-172	10	CGCTAACACAGGTTTACGA
DVU_2133	-195	9.68	TGCAAATAAAAGTTTGCAA
D. vulgaris Miyazaki DvMF_2601 (69.8% to DVU0539), DvMF_1360 (62% to DVU0946)
DvMF_1363	-164	8.08	TGCAAACTTCAGTTTGCGC	conserved hypothetical protein
DvMF_1590	-336	7.42	TGCTGTTACAAGTTTGCAA	glutamine synthetase catalytic region
DvMF_0305	-197	6.58	TGCAATGTCTGGTTGGCGG	split soret cytochrome c precursor
DvMF_1506	-177	6.35	TGCAAAATCGCGCTTGCAA	hypothetical protein
D. desulfuricans G20 Dde_0879 (61% to DVU0946)
Dde_3211	-328	10.16	TGCAAACACAAGATTGCAC	Split soret cytochrome c precursor
Dde_0369	-104	8.15	TGCAAACTTTTGTTTGCAT	methyl-accepting chemotaxis sensory transducer
Dde_2220	-166	7	TGCAGAGTGAAGGTTGCAA	ATP-dependent Clp protease proteolytic subunit ClpP
Dde_3211	-211	6.52	TGCAAACAACTGTTTACAT	Split soret cytochrome c precursor
Dde_0876	-122	5.85	TGGTAACTTTGGTTTGCAA	membrane protein, putative
Dde_0876	-102	2.95	TGTCAACAGAGGTATGCTT	membrane protein, putative
D. magneticus RS-1 DMR33180 (58% to DVU0539)
DMR_33160	-129	10.71	TGCTAACTGGAGTTTGCGG	putative universal stress protein
DMR_03100	-373	7.82	TGCAAAGTTCTGTTTGCAG	hypothetical protein
D. salexigens DSM 2638 Desal_0412 (54% to DVU0946)
Desal_2299	-389	8.64	CGCAAAGAGAAGCTTGCAG	NUDIX hydrolase
Desal_0417	-160	8.58	TGCAAAGCAAAGTTTGCAG
Desal_1408	-350	7.76	TGCAAAGTGATCTTTACAA	hypothetical protein
Desal_3374	-428	7.71	CGCAAAGAGAAGTTAGCTT	extracellular solute-binding protein family 1
Desal_0904	-138	7.51	TGCAAACACGGGATGGCAT	extracellular solute-binding protein family 3
Desulfomicrobium baculatum Dbac_2653 (57% to DVU0946)
Dbac_2656	-182	11.96	TGCAAACTCGTGTTTGCAC	conserved hypothetical protein
Dbac_2434	-475	8.55	TGGTAATGCAGGTTTGCAG	flagellar hook-length control protein
Dbac_3403	-78	8.22	CTCAAATTGAGGTTTGCGA
Desulfohalobium retbaense Dret_0970 (59% to DVU0539, Dret_1222 (44% to DVU0539)
Dret_1584	-30	7.82	TGCGAAGGTAGGTTTGCAA	peptidoglycan-associated lipoprotein
Dret_2389	-77	7.79	TGCAAAGAAAAGTTCGCAA	glutamine synthetase, type I
Dret_1221	-460	7.37	TGCTAAGCCGGGATTGCAT	multi-sensor signal transduction histidine kinase
Dret_0969	-78	7.36	TGCCAACTCGCGTTTACAC	histidine kinase
Desulfatibacillum alkenivorans Dalk_2530 (47% to DVU0539, 46% to DVU0946
Dalk_1124	-95	9.3	TGCAATAGCAGGTTTGCAA	4Fe-4S ferredoxin iron-sulfur binding domain protein
Dalk_4808	-219	7.75	TGCAATCAGATATTTGCAT	transcriptional regulator-like protein
Dalk_2222	-255	7.12	TGCTTACAAAGGTTTGCGG	conserved hypothetical protein
DVU1063
D. vulgaris Hildenborough
DVU_1804	-28	9.35	GGCAGTTTTTTCCG	glycosyl transferase, group 1 family protein
DVU_1032	-118	9.35	GGCAGTTTTTTCCT	hypothetical protein
DVU_2650	-8	8.85	GGCAAATCTTGCCT	hypothetical protein
DVU_1444	-49	8.77	GGCAGATTCTGCCG	basal-body rod modification protein FlgD
DVU_2135	-31	7.94	GGCAATCATTGCCG	hypothetical protein
DVU_1445	-108	7.91	GGCAACACTTGCCC	flagellar hook-length control domain protein
DVU_0519	-393	7.79	GGAAGAGTTTTCCC	flagellar hook-associated protein FlgK, putative
DVU_0863	-29	7.72	GGCAAAAACTTCCG	flagellar hook-associated protein 2, putative
DVU_0316	-41	7.52	GGCAACGTCTGCCA	flagellar basal-body rod protein FlgB
DVU_1442	-165	7.4	GGCACCACTTGCCC	flagellin FlaG, putative
D. vulgaris Miyazaki DvMF_3020 (76%)
DvMF_1833	-130	9.2	GGCAGCTTTTGCCC	hypothetical protein
DvMF_0905	-126	8.99	GGCAGCTTTTTCCC	conserved hypothetical protein
DvMF_1623	-266	8.58	GGCACATATTTCCC	RNA polymerase, sigma-24 subunit, ECF subfamily
DvMF_2524	-394	8	GGAAGAGTTTGCCC	flagellar hook-associated protein FlgK
DvMF_0621	-206	7.97	GGCACAATCTGCCG	methyl-accepting chemotaxis sensory transducer
DvMF_0509	-185	7.97	GGCAAAGCTTGCCG	diguanylate cyclase
DvMF_2284	-262	7.92	GGCAAATCCTGCCG	flagellar basal-body rod protein FlgB
DvMF_2912	-29	7.74	GGAAATTTCTTCCG	flagellar hook-associated 2 domain protein
DvMF_2283	-410	7.66	GGCAGGATTTGCCC	TPR repeat-containing protein
DvMF_0248	-109	6.98	GGCAGCCCTTGCCG	flagellar hook-length control protein
DvMF_0427	-144	6.54	GGAACACATTTCCA
DvMF_2482	-138	6.52	GGCACAGCCTGCCC	methyl-accepting chemotaxis sensory transducer with Pas/Pac sensor
DvMF_0244	-347	6.52	GGAAGAACCTGCCG	flagellin domain protein
DvMF_1817	-435	6.22	GGAAGCCTCTGCCA	chemotaxis protein CheX, putative
D.desulfuricans G20 Dde_1405 (75%)
Dde_0986	-348	9.2	GGCAGCTTTTGCCC	ATP synthase F1, gamma subunit
Dde_0298	-199	9.13	GGCAACTTTTTCCT	flagella basal body rod domain protein
Dde_3132	-341	8.91	GGCAAATTCTGCCG	hypothetical protein
Dde_0420	-234	8.91	GGCACAATTTGCCC	conserved hypothetical protein
Dde_0298	-55	8.24	GGCATATTTTGCCC	flagella basal body rod domain protein
Dde_1709	-439	8.19	GGCAGTATCTGCCG	flagellin
Dde_0356	-212	8.17	GGAACTTTTTTCCT	flagellar basal-body rod protein FlgB
Dde_1041	-450	8	GGAAGAGTTTGCCC	cell cycle protein, FtsW/RodA/SpoVE family
Dde_0324	-102	7.97	GGCAAAGCTTGCCA	response regulator receiver domain protein (CheY-like)
Dde_3152	-393	7.79	GGAAGAGTTTTCCC	Flagellar hook-associated protein
Dde_0071	-145	7.76	GGCAGCACTTGCCA	response regulator receiver domain protein (CheY-like)
Dde_1196	-277	7.3	GGAAATATCTTCCG	chemotaxis protein CheX, putative
Dde_1928	-267	7.21	GGAAAAGTCTGCCT	sigma-24 (FecI-like)
D. salexigens DSM 2638 Desal_3771 (60%)
Desal_2744	-94	9.57	GGCAGTTTTTGCCA	hypothetical protein
Desal_0181	-123	9.35	GGCAGTTTTTTCCG	conserved hypothetical protein
Desal_0509	-420	8.48	GGAAAATATTGCCT	RNA polymerase, sigma-24 subunit, ECF subfamily
Desal_1016	-408	8.24	GGAAGAATTTTCCC	flagellar hook-associated protein FlgK
Desal_3006	-82	8.15	GGCACAAATTTCCC	flagellar hook capping protein
Desal_3710	-245	7.97	GGCACTCTTTGCCG	diguanylate cyclase
Desal_3004	-281	7.49	GGCAGTTAATGCCT	flagellin domain protein
Desal_3034	-361	7.24	GGAAGAACTTTCCA	CheW protein
Desal_3699	-356	6.97	GGCAGATCATTCCG	CheA signal transduction histidine kinase
Desal_3713	-422	6.88	GGAACAGATTTCCG	response regulator receiver modulated CheW protein
Desal_3007	-109	6.72	GGAAGAATATTCCT	flagellar hook-length control protein
Desal_1020	-317	6.54	GGAAAAAGTTTCCC	Anti-sigma-28 factor FlgM family protein
Desal_1824	-108	6.52	GGAAGGTATTTCCG	MCP methyltransferase, CheR-type
Desal_3007	-395	6.42	GGCAGAGTTTGCTG	flagellar hook-length control protein
Desal_1249	-24	6.31	GGAAAAAAATTCCC	flagellar hook-associated 2 domain protein
D. magneticus RS1 DMR_13610 (62%)
DMR_11100	-158	9.71	GGCAGATTTTGCCG	putative DnaK suppressor protein
DMR_25610	-222	9.21	GGCAAAATTTTCCA	GGDEF domain protein
DMR_31500	-405	8.24	GGAAGAATTTTCCC	flagellar hook-associated protein 1
DMR_24410	-114	8.1	GGCAGCGTTTTCCG	response regulator receiver protein
DMR_39250	-176	8.1	GGCATTTTTTGCCT	putative universal stress protein
DMR_16470	-38	7.77	GGCAATTCCTGCCG	flagellar hook protein FlgE
DMR_16470	-146	7.36	GGCAAGGTTTGCCC	flagellar hook protein FlgE
DMR_39260	-118	7.34	GGCAAAAAATGCCG	hypothetical protein
DMR_45020	-118	7.34	GGCAAAAAATGCCC	flagellar basal-body rod protein FlgB
DMR_03980	-27	7.28	GGAATTTTTTGCCG	flagellar hook-associated protein 2
DMR_13760	-211	7.15	GGAAAAGCTTGCCG	flagellin
DMR_10280	-62	6.75	GGAAAATAATTCCG	flagellin
DMR_10270	-62	6.75	GGAAAATAATTCCG	flagellin
D. desulfuricans ATCC 27774 Ddes_2381 (69%)
Ddes_1709	-470	9.34	GGCAACTTTTGCCG	preprotein translocase, SecA subunit
Ddes_1875	-115	9.13	GGCAGTATTTGCCC	Hpt protein
Ddes_0762	-183	8.82	GGAAAATTTTTCCG	UspA domain protein
Ddes_2002	-50	8.77	GGCAGATTCTGCCC	FlgN family protein
Ddes_0763	-125	8.38	GGAAAAATTTTCCT	conserved hypothetical protein
Ddes_1168	-294	8.34	GGCAACTCTTGCCG	AAA ATPase central domain protein
Ddes_1259	-107	8.28	GGCAATACTTGCCT	flagellar hook-length control protein
Ddes_2282	-202	8.1	GGCATTTTTTGCCC	flagellin domain protein
Ddes_0530	-101	7.34	GGCAAAAAATGCCC	flagellar hook-associated 2 domain protein
Ddes_2175	-301	6.42	GGAAAATTTTTCTT	CheW protein
Ddes_2282	-216	6.4	GGCACAGGTTTCCG	flagellin domain protein
Ddes_2002	-172	6.37	GGCAGATTCTGCGG	FlgN family protein
Ddes_2179	-258	6.36	GGCAAGGCTTGCCT	flagellar motor protein MotA
Ddes_1028	-119	6.31	GGAAAAAAATTCCC	flagellin domain protein
Ddes_1260	-65	6.28	GGCAAGATATGCCA	flagellar hook capping protein
Lawsonia intracellularis LI1115 (65%)
LI0887	-121	7.28	GGAATTTTTTGCCT	NA
LI0254	-304	7.28	GGAATTTTTTGCCA	hypothetical protein
LI0348	-42	7.22	GGTACATTTTGCCG	Flagellar hook protein FlgE
LI0888	-154	7.13	GGCAAAAAATTCCA	Universal stress protein UspA and related nucleotide-binding proteins
LI0685	-83	7.09	GGTAAAATTTTCCC	DnaJ-class molecular chaperone with C-terminal Zn finger domain
LI0746	-8	6.83	GGCACAAAATGCCT	hypothetical protein
LI1169	-432	6.41	GGAAAAGTATTCCT	putative transglycosylase
LI0567	-94	6.4	GGTAGAAATTTCCT	Flagellar hook capping protein
LI0642	-140	6.28	GGAAATTTTTTCTT	Flagellar basal body-associated protein
LI0348	-88	6.26	GGCAAAAATTTCTT	Flagellar hook protein FlgE
Desulfomicrobium baculatum Dbac_3302 (58%)
Dbac_0695	-129	9.71	GGCAGATTTTGCCG	metallophosphoesterase
Dbac_1962	-293	8.99	GGCAGCTTTTTCCC	Na+/Ca+ antiporter, CaCA family
Dbac_0920	-25	8.68	GGAAGATTTTTCCC	hypothetical protein
Dbac_2430	-362	7.74	GGAAATTTCTTCCG	flagellin domain protein
Dbac_0471	-469	6.63	GGAACAGCTTGCCC	diguanylate cyclase with PAS/PAC sensor
Dbac_1532	-266	6.58	GGAACATCCTGCCA	RNA polymerase, sigma-24 subunit, ECF subfamily
Dbac_2433	-52	6.54	GGAAAAAGTTTCCC	flagellar hook capping protein
Dbac_2407	-180	6.15	GGCAGATTTTGACC	flagellar L-ring protein
DVU1083
D. vulgaris Hildenborough
DVU_1083	-179	8.49	CTGTAACAGCCCCGTAACT	phosphate regulon transcriptional regulator PhoB
DVU_1083	-85	8.43	ATGTCACACGGTTGTAACC	phosphate regulon transcriptional regulator PhoB
DVU_2747	-57	8.39	CCGTAACCATTCCGTAACA	hypothetical protein
DVU_0013	-44	8.26	TTGTAACCTTGCCGTGACA	sensory box histidine kinase
DVU_1959	-87	7.86	TTGTCACCCTGCCGTCACC	EAL domain/GGDEF domain protein
DVU_2477	-87	6.86	CCGCAACCGTTCCGTAACA
DVU_2305	-137	6.72	TCGTCACTGTTCTGTAACA	conserved hypothetical protein
DVU_1919	-60	5.45	CTGTCACCCTTCTGCGACT	hydrogenase expression/formation protein, putative
DVU_2406	-32	5.38	TTTTGACCATGTCATGACA	hypothetical protein
DVU_1823	-242	5.18	TTGTCTCAAAATTGTAAAA
D. vulgaris Miyazaki DvMF_0882 (86%)
DvMF_3186	-281	9.28	ATGTCACCGTTCCGTAACA	protein of unknown function DUF47
DvMF_2932	-323	7.85	TCGTGACAGTGCCGTGACC	hypothetical protein
DvMF_2932	-301	7.68	CCGTGACCCTGCCGTGACC	hypothetical protein
DvMF_2932	-312	7.68	CCGTGACCCTGCCGTGACC	hypothetical protein
DvMF_1169	-141	7.29	CCGTAACCTTTCCGTAACA	conserved hypothetical protein
DvMF_0882	-86	7.08	ATGTCACATCCTTGTAACG	two component transcriptional regulator, winged helix family
DvMF_1586	-156	6.9	CGGTGACAACGCCGTGACG	extracellular solute-binding protein family 1
DvMF_0882	-180	5.63	TTGTCACGCCGTTGTCACC	two component transcriptional regulator, winged helix family
DvMF_2133	-48	4.51	TTGTAACATCCGCGTGACG	multi-sensor signal transduction histidine kinase
DvMF_1040	-156	4.32	GCGTCACACCGCCGTCACC	PhoH family protein
D.desulfuricans G20 Dde_2387 (77%)
Dde_1062	-241	9.19	CTGTAACCGTGCTGTGACC	Phosphate binding protein
Dde_3781	-202	6.76	TTGTCACACGATTGTTACA	sodium/phosphate symporter
Dde_3782	-48	6.06	TTGTAACAATCGTGTGACA	multi-sensor signal transduction histidine kinase
Dde_1573	-293	5.97	ACGTTACCGCACCGTTACT	MCP methyltransferase, CheR-type
Dde_2370	-126	5.96	CCGTTACACTCCGGTAACC	multi-sensor hybrid histidine kinase
Dde_1062	-115	5.94	ATGACACAGCACCGTAACA	Phosphate binding protein
Dde_3324	-253	5.68	CGGTCACACGGCTGTCACA	ATPase
D. magneticus RS1 DMR_02640 (69%)
DMR_08630	-116	5.3	TTGTCACGAGATTGTCACA	putative sensor histidine kinase
DMR_38880	-100	5.29	GCGTCACCGGACCGTAACG	putative phosphate binding protein
DMR_08170	-8	5.18	TCGTAACCATGCTGCAACG	secretion protein HlyD family protein
DMR_07500	-83	5.12	CCGCGACCGGTCCGTAACA	phosphoenolpyruvate-protein phosphotransferase
DMR_27540	-58	4.76	TTGCCACCCATTTGTAAAA	pyridoxal phosphate biosynthetic protein PdxJ
DMR_02640	-83	4.73	GTGTCACACAATCGTCACG	OmpR family two-component response regulator
D. salexigens DSM 2638 Desal_3695 (62%)
Desal_2432	-115	8.23	TTGTAACAGTACAGTAACA	diguanylate cyclase/phosphodiesterase
Desal_0095	-198	7.92	TTGTAACTGTATTGTAACA	PAS/PAC sensor signal transduction histidine kinase
Desal_0465	-364	7.54	TCGTAACACGATTGTAACC	conserved hypothetical protein
Desal_0095	-68	5.9	TTGTTACTCCCCTGTGACA	PAS/PAC sensor signal transduction histidine kinase
Desal_3473	-115	5.09	GCGTAACAGGTTTGTAACT	phosphate binding protein
Desal_3188	-340	4.86	ATGTTACGTATTTGTGACG	Chromosomal replication initiator DnaA
Desal_2053	-340	4.31	TTGTTACAGTTGTGTTACG	Alkaline phosphatase
D. desulfuricans ATCC 27774 Ddes_0567 (61%)
Ddes_0566	-331	8.34	CTGTTACAATTTCGTGACA	phosphate binding protein
Ddes_0739	-133	7.02	TTGTGACAATTCTGTTACA	peptidyl-prolyl cis-trans isomerase cyclophilin type
Ddes_0567	-82	6.96	ATGTCACGAAATTGTAACA	two component transcriptional regulator, winged helix family
Ddes_0566	-99	4.73	CCGTCATCATTCTGTAACA	phosphate binding protein
Ddes_0567	-314	4.65	CTGTTACAGAATGATGACG	two component transcriptional regulator, winged helix family
Desulfomicrobium baculatum Dbac_2662 (58%)
Dbac_0213	-132	7.53	TTGTTACCGCTCTGTGACA	Na/Pi-cotransporter II-related protein
Dbac_1052	-29	7.43	ACGTGACCGCGCCGTAACC	metallophosphoesterase
Dbac_0212	-204	7.07	CTGTCACAGAGCGGTAACA	phosphoenolpyruvate synthase
Dbac_2694	-114	7.07	CCGTGACCGCACCGTGACA	inner membrane protein YohD
Dbac_2679	-113	6.99	TTGTCACACCTCTGTCACA	periplasmic phosphate binding protein
Dbac_2704	-107	6.74	CTGTCACGGAACTGTGACG	hypothetical protein
Dbac_0235	-287	6.73	CCGTGACCAGACCGTGACG	protein of unknown function DUF181
Dbac_2694	-51	6.39	ACGTCACCGCGCTGTCACG	inner membrane protein YohD
Dbac_2705	-130	5.99	GCGTCACAGTTCCGTGACA	glycosyl transferase group 1
Dbac_1141	-129	5.77	TCGTCACACATCTGTCACA	methyl-accepting chemotaxis sensory transducer
Dbac_2662	-98	5.66	GTGTCACAATGCTGTCACA	two component transcriptional regulator, winged helix family
Dbac_2663	-180	5.61	GTGTGACAGCATTGTGACA	diguanylate cyclase/phosphodiesterase
Desulfohalobium retbaense Dret_0467 (61%)
Dret_2373	-208	5.43	CCGTCACCCGCCCGTCACC	methyl-accepting chemotaxis sensory transducer
Dret_1044	-334	5.24	TTGTTACACTCTGGTTACG	Na/Pi-cotransporter II-related protein
Dret_0463	-67	4.93	GTGTAACATTGCGGTAACA	tRNA/rRNA methyltransferase (SpoU)
Dret_0463	-238	4.89	ATGTGACAATCCTGCGACA	tRNA/rRNA methyltransferase (SpoU)
Syntrophobacter fumaroxidans Sfum_2892 (65%)
Sfum_2892	-84	8.43	ATGTCACACGGTTGTAACA	two component transcriptional regulator, winged helix family
Sfum_2886	-129	7.39	CTGTAACATCCCCGTAACA	phosphate binding protein
Sfum_2567	-237	7.09	CCGTAACGGTTCCGTAACG	acetyl-CoA decarbonylase/synthase delta subunit
Geobacter lovleyi Glov_0588 (51%)
Glov_0615	-180	8.15	CTGTTACCGTTCTGTGACG	hypothetical protein
Glov_0586	-71	6.68	CTGTCACATACCTGTAACA	protein of unknown function DUF47
Glov_0614	-68	6.18	CCGTCACAGAACGGTAACA	methyl-accepting chemotaxis sensory transducer
Glov_0588	-88	4.9	GCGTAACAAGCCTGTAACG	two component transcriptional regulator, winged helix family
Glov_0618	-89	4.87	CCGTAACATGTCTGTCACA	phosphate binding protein
Glov_0596	-33	4.72	CTGTCTCATCACCATAACG	Alkaline phosphatase
Myxococcus xanthus MXAN_4777 PhoP1 (51%)
MXAN_4775	-75	7.19	ATGTCACCGCTCCGTCACC	tetratricopeptide repeat protein
MXAN_2663	-252	5.46	ACGTCACCGACCTGTCACC	glycerol-3-phosphate permease
DVU1419
D. vulgaris Hildenborough
DVU_3283	-95	9.75	TGTGCACCATGCTGCACAA
DVU_1418	-179	8.22	TGTGCCATCGTTTGCACAT
DVU_0036	-149	6.54	TGTGCATCACCATGCACAA
DVU_2430	-206	6.2	TGTGCACGAAGAGGCACAG
DVU_1418	-208	5.1	TGTGCATCTTATTGCACGC
D. vulgaris Miyazaki DvMF_0215 (68%)
DvMF_2113	-159	7.81	TGTGCAACATGCTGCACCC	hypothetical protein
DvMF_0213	-177	7.05	TGTGCAATTTTGTGCACAG	multi-sensor signal transduction histidine kinase
DvMF_1984	-120	6.2	TGTGCACCTTTTGGCACAA	protein of unknown function DUF81
DvMF_2113	-136	5.18	TGTGCCGCCGTTTGCACCT	hypothetical protein
D.desulfuricans G20 Dde_1685 (73%)
Dde_0094	-131	8.14	TGTGCACCATACTGCACAA	hypothetical protein
Dde_3473	-351	7.3	TGCGCCACCTGCTGCACAG	conserved hypothetical protein
Dde_1503	-74	6.79	TGCGCAACGGTTTGCACAC	conserved hypothetical protein
Dde_1684	-141	6.2	TGTGCAAGATATTGCGCAT	PAS/PAC sensor signal transduction histidine kinase
D. salexigens DSM 2638 Desal_0677 (61%)
Desal_0680	-158	9.75	TGTGCAATATGATGCACAA	zinc resistance-associated protein
Desal_2953	-28	5.69	TGTGCCTTCTACGGCACAG	hypothetical protein
Desal_3740	-95	5.35	TGAGCATGAGGTTGCAGAA	alpha/beta hydrolase fold protein
Desulfomicrobium baculatum Dbac_2713 (61%)
Dbac_2709	-136	6.2	TGTACCGCCTGTTGCACAA	hydrogenase accessory protein HypB
Dbac_0953	-461	5.86	AGTTCAACATGATGCACAA	conserved hypothetical protein
Dbac_1670	-271	5.69	TGCGCCTTTTTTTGCACAT	von Willebrand factor type A
Dbac_2709	-107	4.76	TGTGCAAAATGCTGCATTG	hydrogenase accessory protein HypB
Desulfohalobium retbaense Dret_2392 (59%)
Dret_1802	-129	5.69	GGTGCACTGGATTGCACAT	cytochrome c assembly protein
Dret_2390	-153	5.44	TGTGCAGCGCATTGCACAA	putative zinc resistance-associated protein precursor
Dret_1028	-169	5.35	TGTTCATCATTCTCCACAT
Dret_0877	-230	5.35	AGTGCATGATTCTGCACCA	cytochrome c class III
DVU2114
D. vulgaris Hildenborough
DVU_3342	-233	9.75	TCTAAAAATCGTAGAG
DORF39640	-285	9.75	TCTACAAATCATAGAT
DORF39641	-210	9.24	TCTACAGAACGTAGAC
D. vulgaris Miyazaki DvMF_2748 (79%)
DvMF_2747	-336	4.25	TCCAAGAATCCTAGAT	Flp/Fap pilin component
DvMF_2747	-507	4.25	TCCAAGAATCCTAGAT	Flp/Fap pilin component
D.desulfuricans G20 Dde_2355 (68%)
Dde_2357	-217	5.1	TCTATAAATTTTAGAT	pilin, putative
D. magneticus RS1 DMR_33870 (55%)
DMR_45630	-99	5.35	TCTAAAAAATGTAGTA	deoxyuridine 5'-triphosphate nucleotidohydrolase
Syntrophobacter fumaroxidans Sfum_1488 (53%)
Sfum_2803	-131	6.37	TCTACCAATGGTAGAT	transcription antitermination protein nusG
Sfum_1489	-145	6.37	TCTACCAATAGTAGAC	Flp/Fap pilin component
Sfum_3964	-14	4.43	TCTACCATTGGTAGAT	hypothetical protein
Sfum_2804	-204	4.43	TCTACCATTGGTAGAT	peptidase, zinc-dependent
DVU23946
D. vulgaris Hildenborough
DVU2405	-319		TGGCATATGTGGCAT	Alcohol dehydrogenase
D. vulgaris Miyazaki
DvMF_0321	-318		AGACATATGTAGCAT	Alcohol dehydrogenase
DVU2588
D. vulgaris Hildenborough
DVU_0943	-114	9.07	ATTAACATTCTTTAATT
DVU_2356	-35	8.73	ATTATGTTATTTTAATC
DVU_0943	-100	8.56	ATTAAAAGCTGTTAATG
DVU_2451	-375	8.22	ATTAATAAAAATTAATT
DVU_2130	-71	7.63	ATTAGTTTTTTCTAATG
DVU_2131	-241	6.78	ATTAGAAAAAACTAATA
DVU_2355	-182	5.77	ATTAAAATAACATAATG
DVU_2451	-371	4.78	ATAAAAATTAATTAAAT
DVU_2451	-361	4.59	ATTAAATGGAAATAATA
Syntrophobacter fumaroxidans Sfum_3674 (48%)
Sfum_2731	-497	9.91	ATTAACATTTTTTAATA	response regulator receiver protein
Sfum_0903	-397	9.24	ATTAAATTTAATTAATA	peptidase C1A, papain
Sfum_3239	-286	8.73	ATTAATTTTCATTAATT	hypothetical protein
Sfum_3435	-328	8.73	ATTAATTAATATTAATC	protein serine/threonine phosphatases
Sfum_4064	-290	8.22	ATTATTAATTATTAATG	YD repeat protein
Sfum_0902	-364	7.88	ATTAATTAAATTTAATG	hypothetical protein
Sfum_3048	-365	7.18	ATTAACTTTTATTCATA	hypothetical protein
Sfum_3006	-365	7.18	ATTAACTTTTATTCATA	hypothetical protein
Sfum_1430	-385	7.12	ATTAATAATGATTAATA	histone family protein DNA-binding protein
Sfum_3674	-94	6.84	ATTTTATTTTATTAATG	two component transcriptional regulator, winged helix family
Sfum_1640	-103	6.84	ATTAAATATTTTTAAGT	multi-sensor signal transduction histidine kinase
Sfum_1641	-179	6.84	ATTAAATTTCTTTAAGT	hypothetical protein
Sfum_3435	-334	6.67	AATAATATTAATTAATA	protein serine/threonine phosphatases
Sfum_0217	-213	6.36	ATTAAGATTAGGTAATC	conserved hypothetical protein
Acidobacterium capsulatus ACP_2862
ACP_2713	-224	8.48	ATTAATTTTTTCTAATT	putative chemotaxis MotA protein
ACP_3474	-82	7.3	ATTAGATTTCTCTAATT	hypothetical protein
ACP_2449	-184	6.67	ATTAAAAAATGTGAATA	hypothetical protein
ACP_1220	-254	6.16	ATTAAGATCCATTCATT	hypothetical protein
ACP_2666	-57	5.76	ATTAACCATAGTTAATT	NRAMP family Mn2+/Fe2+ transporter
DVU2934
D. vulgaris Hildenborough
DVU_2917	-136	8.57	GTGTGCAGAACACACA
D. vulgaris Miyazaki DvMF_1461 (68%)
DvMF_1446	-161	7.04	GTGTGTTTTCCACACC	UDP-3-0-acyl N-acetylglucosamine deacetylase
DvMF_1446	-114	5.02	GCGTGAAACACACACT	UDP-3-0-acyl N-acetylglucosamine deacetylase
DvMF_1446	-116	5.02	GTGCGTGAAACACACA	UDP-3-0-acyl N-acetylglucosamine deacetylase
D.desulfuricans G20 Dde_3003 (68%)
Dde_2986	-119	8.06	GTGTAAAAAACACACA	UDP-3-O-[3-hydroxymyristoyl] N-acetylglucosamine deacetylase
D. salexigens DSM 2638 Desal_3679 (63%)
Desal_2568	-38	5.02	ATGTGTAAATCACACC	protein of unknown function DUF162
Lawsonia intracellularis LI0687 (63%)
LI1112	-257	6.96	GTGTAGATAACACACT	Multimeric flavodoxin WrbA
LI0829	-158	6.45	GTGTGAGGTACACACT	ABC-type spermidine/putrescine transport systems, ATPase components
Syntrophobacter fumaroxidans Sfum_1934 (53%)
Sfum_3698	-257	5.6	GTGTATAGACGACACA	molybdate ABC transporter, inner membrane subunit
Sfum_0556	-145	5.35	GTGTGAACTGCACACT	peptidase C14, caspase catalytic subunit p20
Desulfatibacillum alkenivorans Dalk_0922 (49%)
Dalk_3591	-104	6.11	GTATGAAATACACACT	acyl-CoA dehydrogenase domain protein
Dalk_2441	-132	6.11	GTGTGTAGTACACAAT	conserved hypothetical protein
Desulfomicrobium baculatum Dbac_1833 (58%)
Dbac_2032	-144	4.5	GTGTGACGTACATACT	response regulator receiver modulated diguanylate cyclase
Desulfohalobium retbaense Dret_0543 (63%)
Dret_1638	-70	6.11	GTGTGCAGTACACAGA	hypothetical protein
Geobacter lovleyi Glov_1377 (48%)
Glov_2540	-396	6.11	GTGTGCTAAACATACA	hypothetical protein
Desulfotalea psychrophila DP2823 (52%)
DP2189	-50	6.11	GTGTGTAATAAACACA	probable transcription elongation factor (GreA)
DP2189	-48	5.6	GTGTAATAAACACATT	probable transcription elongation factor (GreA)
DVU30235
D. vulgaris Hildenborough
DVU_2451	-310	6.29	GTCTGCAATGTCGGACA
DVU_3024	-198	5.96	GTCCACTTTTTCAGACA
DVU_3024	-98	5.96	GTCCGCTTTTCAAGACA
DVU_3024	-237	4.61	ATCCGCTTTTTCAGACA
DVU_2451	-401	4.01	GTCCATTTTTTCAGACT
DVU_3284	-127	3.75	GTCTGGAAAACCGTACG
D. vulgaris Miyazaki DvMF_1859 (78%)
DvMF_1860	-466	5.96	GTCCGGATTTTCGGACC	pyruvate flavodoxin/ferredoxin oxidoreductase domain protein
D.desulfuricans G20 Dde_3234 (69%)
Dde_3236	-182	6.81	GTCCGCTTTTTCAGACA	hypothetical protein
Dde_3236	-207	4.01	GTCCTGTTTTTCAGACA	hypothetical protein
Dde_3236	-81	2.91	GTCCTTTTTTTCAGACA	hypothetical protein
D. salexigens DSM 2638 Desal_2575 (55%)
Desal_0729	-229	*	GTCTTAAAAATCGGAC	pyruvate-flavodoxin oxidoreductase
Desal_2574		*	gtcttaaaaatcggac	pyruvate-flavodoxin oxidoreductase
D. magneticus RS1 DMR_20080 (59%)
DMR_20070	-441	4.86	GTCCCCTTTTCCAGACT	pyruvate-flavodoxin oxidoreductase
DMR_20070	-251	3.5	GTCTGAAAAACCAGACT	pyruvate-flavodoxin oxidoreductase
DMR_20070	-278	3.5	GTCTGAAAAACCAGACT	pyruvate-flavodoxin oxidoreductase
Desulfomicrobium baculatum Dbac_1042 (58%)
Dbac_1044	-459	4.6	GTCCGGAAAATCGGACG	pyruvate ferredoxin/flavodoxin oxidoreductase
Dbac_1044	-188	2.91	GTCTTTTTTTTCAGACA	pyruvate ferredoxin/flavodoxin oxidoreductase
Desulfohalobium retbaense Dret_0776 (63%)
Dret_1039	-173	4.35	GTCCGCTATCCAGGACA	L-lactate transport
Dret_0833	-446	1.64	GTCAGTTTTTTCTGACA	indolepyruvate ferredoxin oxidoreductase, alpha subunit
Desulfotalea psychrophila DP1024 (63%)
DP1023	-342	2.91	GTCTTTTTTTCCGGACA	Modified predicted orf
DP1023	-366	1.89	GTCCGAAAAAACAGACT	Modified predicted orf
DP1023	-219	1.3	GTCCTTTCTTTCAGACA	Modified predicted orf
DVU3305
D. vulgaris Hildenborough
DVU_3303	-89	8.96	GTTGCGATATGCAACA
DVU_3303	-8	8.62	GCTGCATAATGCAACA
DVU_2822	-120	7.26	GTAGCAAGACGCAAAG
DVU_3339.1	-148	5.07	GTTACATTTTGTAACG
D. vulgaris Miyazaki DvMF_2109 (68%)
DvMF_2107	-75	9.47	GTTGCGAAATGCAACG	response regulator receiver protein
DvMF_2107	-153	8.12	GTTGCAAAGTGCAACG	response regulator receiver protein
DvMF_1214	-247	7.26	GCTGCGATACGCAACA	methyl-accepting chemotaxis sensory transducer
DvMF_1475	-200	5.58	GTTACGAAGTGTAACT	hypothetical protein
DvMF_2578	-233	5.58	GTTGCAAAAGGTAATC	K+-transporting ATPase, F subunit
D. magneticus RS1 DMR_10800 (54%)
DMR_10810	-147	8.62	GTTGCGAAACGCAACA	ATP-dependent protease Lon
DMR_10820	-85	7.86	GTTGCAATAAGCAACG	hypothetical protein
DMR_42610	-189	6.42	GTTGCAAAAAGAAACG	putative transposase
DMR_10820	-8	5.33	GTTAAAAAATGCAATC	hypothetical protein
D. salexigens DSM 2638 Desal_0385 (52%)
Desal_0383	-228	8.37	GTTGCAAAAAGCAACA	hypothetical protein
Desal_0384	-122	6.76	GTTTCAACATGCAACA	response regulator receiver protein
Desal_0384	-366	5.66	GTTGCTATCTGCAACA	response regulator receiver protein
Desulfomicrobium baculatum Dbac_2666 (68%)
Dbac_2668	-57	9.47	GTTGCAAAACGCAACA	response regulator receiver protein
Dbac_2669	-143	6.76	GCTGCAATCTGCAACA	hypothetical protein
Dbac_0915	-28	6.17	GTTTCAAATTGCAACC	17 kDa surface antigen
Dechloromonas aromatica Daro_2923 (51%)
Daro_2488	-257	9.47	GTTGCATAATGCAACG	Phosphate binding protein
Daro_2489	-149	8.96	GTTGCATTATGCAACA	hypothetical protein
Daro_2925	-195	8.12	GTTGCAAATTGCAACA	OmpA/MotB
Daro_2925	-283	7.86	GTTGCAATATGAAACG	OmpA/MotB
Thermodesulfovibrio yellowstonii THEYE_A0743 (50%)
THEYE_A0745	-28	8.12	ATTGCAAAATGCAACG	hypothetical protein
THEYE_A1273	-342	7.77	GCTGCGAAATGTAACA	type I antifreeze protein
THEYE_A0756	-98	7.27	GTTACAAAATGCATCA	peptidase propeptide and ypeb domain protein
THEYE_A0759	-120	6.17	GATGCAAATTGCAACA	hypothetical protein
Desulfohalobium retbaense Dret_0701 (50%)
Dret_0700	-499	6.17	GTTGCAAAAGACAACA	Ion transport 2 domain protein
Thioalkalivibrio sp. HL-EGBR7 Tgr7_1854 (49%)
Tgr7_1720	-31	8.62	GTTGCATAATGCAAAC	conserved hypothetical protein
Tgr7_0037	-172	7.27	GTTGCGAATTGCAACT	sulfur oxidation protein SoxY-like protein
Tgr7_1855	-28	6.76	GTTGCGATCTGCAACG	Signal transduction histidine kinase-like protein
Tgr7_1855	-101	6.76	GTTGCAATGCGCAACA	Signal transduction histidine kinase-like protein
Tgr7_1076	-77	5.91	GATGCAAGATGCAAGA	histidine triad (HIT) protein
Tgr7_0680	-80	5.91	GTTCCAAGATGCAAGA	Rubredoxin-type Fe(Cys)4 protein
DVU3334
D. vulgaris Hildenborough
DVU_3339.1	-149	3.5	CGTTACATTTTGTAACGG
D. vulgaris Miyazaki DvMF_2572 (61%)
DvMF_2578	-255	3.5	GATTACAAAATGAAATAT	K+-transporting ATPase, F subunit
Syntrophobacter fumaroxidans Sfum_2622 (46%)
Sfum_2621	-173	1.89	CGTTTCATTTTGAAATGT	multi-sensor signal transduction histidine kinase
DVU3381
D. vulgaris Hildenborough
DVU_1427	-219	8.46	GTACAAAATATATACA
DVU_3384	-225	8.46	GTATATTTTTTATACA
DVU_3384	-193	7.95	GTATCATTTTCATACG
DVU_3382	-73	7.1	GTATGAAAAATAGACA
D. vulgaris Miyazaki DvMF_2149 (78%)
DvMF_2147	-241	7.36	GTATAGTTTTTATACA	zinc resistance-associated protein
DvMF_2558	-445	5.41	GTATAGTTTAAATACA	conserved hypothetical protein
DvMF_2147	-273	4.9	GTTCGATTTTCATACG	zinc resistance-associated protein
D.desulfuricans G20 Dde_0109 (76%)
Dde_2817	-269	8.46	GTACAATTTTTATACA	GTP-binding protein LepA
Dde_0111	-168	7.95	GTATGTTTTTTATACA	zinc resistance-associated protein
Dde_0700	-35	7.61	GTACAATATACATACA	putative lipoprotein
Dde_0110	-49	7.61	GTATAAAAAATAGACG	multi-sensor signal transduction histidine kinase
D. magneticus RS1 DMR_19630 (66%)
DMR_30460	-197	8.46	GTATAAAAAATATACC	hypothetical protein
DMR_08850	-91	7.95	GTATCTTTTTTATACC	hypothetical protein
DMR_15100	-197	7.61	GTATAAAAAACATACC	hypothetical protein
DMR_08840	-196	6.51	GTATAAAAAAGATACC	hypothetical protein
DMR_36410	-404	6	GTATGCATTTTAGACA	hypothetical protein
DMR_19620	-18	3.55	GTATAGAATGTATGCA	sensor protein ZraS
D. desulfuricans ATCC 27774 Ddes_0187 (68%)
Ddes_0226	-24	8.46	GTATATTTTTTATACC	protein of unknown function DUF497
Ddes_1737	-96	6.51	GTAGAATATTCATACC	thioesterase superfamily protein
Ddes_0408	-88	6.34	GTATGTTCTTTATACT	hypothetical protein
Ddes_0185	-133	*	gcatgatttttgcaaa	hypothetical protein
Lawsonia intracellularis LI1079 (63%)
LI1078	-18	8.46	GTATAAAAAATATACA	Signal transduction histidine kinase
LI0060	-219	8.46	GTATAAAAAATATACT	transcriptional regulators of sugar metabolism
LI0570	-195	7.11	GTATAAAATTTTTACA	Flagellin and related hook-associated proteins
Desulfomicrobium baculatum Dbac_1017 or 2942 (64%)
Dbac_0191	-64	6.51	GTATAAAAAAGATACC	translation initiation factor, aIF-2BI family
Dbac_1879	-94	6.34	GTATGAATTCCATACG	Hemolysin-type calcium-binding region
Desulfatibacillum alkenivorans Dalk_0340 (64%)
Dalk_3901	-225	7.7	GTATTATTTATATACA	glycogen/starch/alpha-glucan phosphorylase
Dalk_0338	-256	5.75	GTATAATTTGTAAACA	zinc-resistance associated protein
Dalk_0339	-119	4.65	GTATCAATTTTACCCG	PAS/PAC sensor signal transduction histidine kinase
1 All sequences have an extra base at the end that has been added by the Perl script used to scan the genomes.
2 Note that for DVU0679 orthologs, several of the top scoring motifs are not in upstream regions as also seen in DvH
3 Scans for DVU1063 motif pulled up several hits (>30) for most genomes scanned including DvH. Here we show the top 3-4 hits and then only those that lie upstream of motility related genes. The exception is Lawsonia intracellularis where all its hits are shown.
5 Only those hits that were upstream of lactate/pyruvate utilization genes are shown.
6 The motif for 2394 was found by sequence alignment of upstream regions of the two ortholog genes
* These sequences were found using MEME or manual searching of upstream regions, and were not pulled up by the script.

[truncated: 3 more sheets: Table S10, Table S11, Table S12]
